# Supplementary material for: Australia’s continental-scale acoustic tracking database and its automated quality control process
Source: Sci Data. 2018 Jan 30;5:170206. doi: 10.1038/sdata.2017.206 (PMC5789868; doi:10.1038/sdata.2017.206)
Supplement: Supplementary file 1 [file sdata2017206-isa1.zip]

Archive with 3 entries (3 files):
- i_Investigation.txt
- s_study_Hoenner.txt
- a_assay_Hoenner.txt
