# Supplementary material for: Australia’s continental-scale acoustic tracking database and its automated quality control process
Source: Sci Data. 2018 Jan 30;5:170206. doi: 10.1038/sdata.2017.206 (PMC5789868; doi:10.1038/sdata.2017.206)
Supplement: Supplementary file 1 [file sdata2017206-isa1.zip › i_Investigation.txt]

# Investigation File generated for Scientific Data with Investigation File Authoring Tool version 0.1.0 on 19/12/2017 - This metadata file is CC0
ONTOLOGY SOURCE REFERENCE
Term Source Name	GAZ	ENVO	OBI	ERO	NCIT	CHMO
Term Source File	http://data.bioontology.org/ontologies/GAZ	http://data.bioontology.org/ontologies/ENVO	http://data.bioontology.org/ontologies/OBI	http://data.bioontology.org/ontologies/ERO	http://data.bioontology.org/ontologies/NCIT	http://data.bioontology.org/ontologies/CHMO
Term Source Version	$Revision: 1.512 $	2014-08-18	2014-08-18	2013-08-02	17.06d	releases/2014-11-20
Term Source Description	Gazetteer	Environment Ontology	Ontology for Biomedical Investigations	Eagle-I Research Resource Ontology	National Cancer Institute Thesaurus	Chemical Methods Ontology
INVESTIGATION
Investigation Identifier
Investigation Title
Investigation Description
Investigation Submission Date
Investigation Public Release Date
INVESTIGATION PUBLICATIONS
Investigation PubMed ID
Investigation Publication DOI
Investigation Publication Author List
Investigation Publication Title
Investigation Publication Status
Investigation Publication Status Term Accession Number
Investigation Publication Status Term Source REF
INVESTIGATION CONTACTS
Investigation Person Last Name
Investigation Person Mid Initials
Investigation Person First Name
Investigation Person Address
Investigation Person Phone
Investigation Person Fax
Investigation Person Email
Investigation Person Affiliation
Investigation Person Roles
Investigation Person Roles Term Accession Number
Investigation Person Roles Term Source REF
STUDY
Study Identifier	10.1038/sdata.2017.206
Study Title	Australia’s continental-scale acoustic tracking database and its automated quality control process
Study Submission Date	23/08/2017
Study Public Release Date	30/01/2018
Study Description	http://www.nature.com/articles/sdata2017206#abstract
Study File Name	s_study_Hoenner.txt
Comment[Subject Keywords]	//;//;//;//;//
Comment[Manuscript Licence]	CC BY-4.0
Comment[Experimental Metadata Licence]	CC0
Comment[Supplementary Information File Name]		Supplementary Materials	Supplementary Movie 1	Supplementary Movie 2
Comment[Supplementary Information File Type]	x-zip-compressed	pdf	mp4	mp4
Comment[Supplementary Information File URL]	http://www.nature.com/articles/sdata2017206#supplementary-information	http://www.nature.com/articles/sdata2017206#supplementary-information	http://www.nature.com/articles/sdata2017206#supplementary-information	http://www.nature.com/articles/sdata2017206#supplementary-information
Comment[Data Repository]	Australian Ocean Data Network
Comment[Data Record Accession]	doi:10.4225/69/5979810a7dd6f
Comment[Data Record URI]	http://dx.doi.org/10.4225/69/5979810a7dd6f
STUDY DESIGN DESCRIPTORS
Study Design Type	observation design	data integration objective
Study Design Type Term Accession Number	OBI:0300311	ERO:0100092
Study Design Type Term Source REF	OBI	ERO
STUDY PUBLICATIONS
Study PubMed ID
Study Publication DOI
Study Publication Author List
Study Publication Title
Study Publication Status
Study Publication Status Term Accession Number
Study Publication Status Term Source REF
STUDY FACTORS
Study Factor Name	installation	species
Study Factor Type	geographic location	Species
Study Factor Type Term Accession Number	GAZ:00000448	NCIT:C45293
Study Factor Type Term Source REF	OBI	NCIT
STUDY ASSAYS
Study Assay Measurement Type	animal activity monitoring
Study Assay Measurement Type Term Accession Number	ERO:0001382
Study Assay Measurement Type Term Source REF	ERO
Study Assay Technology Type	Telemetry Equipment Device
Study Assay Technology Type Term Accession Number	""
Study Assay Technology Type Term Source REF	""
Study Assay Technology Platform	""
Study Assay File Name	a_assay_Hoenner.txt
STUDY PROTOCOLS
Study Protocol Name	IMOS ATF acoustic network	Animal tracking
Study Protocol Type	planned process setup	information acquisition
Study Protocol Type Term Accession Number	CHMO:0002839	OBI:0600013
Study Protocol Type Term Source REF	CHMO	OBI
Study Protocol Description		
Study Protocol URI	""	""
Study Protocol Version		
Study Protocol Parameters Name	""	""
Study Protocol Parameters Name Term Accession Number	""	""
Study Protocol Parameters Name Term Source REF	""	""
Study Protocol Components Name	""	""
Study Protocol Components Type	""	""
Study Protocol Components Type Term Accession Number	""	""
Study Protocol Components Type Term Source REF	""	""
STUDY CONTACTS
Study Person Last Name	Hoenner	Huveneers	Steckenreuter	Simpfendorfer	Tattersall	Jaine	Atkins	Babcock	Brodie	Burgess	Campbell	Heupel	Pasquer	Proctor	Taylor	Udyawer	Harcourt
Study Person First Name	Xavier	Charlie	Andre	Colin	Katherine	Fabrice	Natalia	Russ	Stephanie	Jonathan	Hamish	Michelle	Benedicte	Roger	Matthew D.	Vinay	Robert
Study Person Mid Initials																	
Study Person Email	xavier.hoenner@utas.edu.au	""	""	""	""	""	""	""	""	""	""	""	""	""	""	""	""
Study Person Phone																	
Study Person Fax																	
Study Person Address																	
Study Person Affiliation	Australian Ocean Data Network, Integrated Marine Observing System University of Tasmania, Private Bag 110, Hobart, Tasmania 7001, Australia	School of Biological Sciences, Flinders University, GPO Box 2100, Adelaide, South Australia 5001, Australia	Sydney Institute of Marine Science, Mosman, New South Wales 2088, Australia	Centre for Sustainable Tropical Fisheries and Aquaculture and College of Marine and Environmental Sciences, James Cook University, Townsville, Queensland 4811, Australia	Australian Ocean Data Network, Integrated Marine Observing System University of Tasmania, Private Bag 110, Hobart, Tasmania 7001, Australia	Sydney Institute of Marine Science, Mosman, New South Wales 2088, Australia	Australian Ocean Data Network, Integrated Marine Observing System University of Tasmania, Private Bag 110, Hobart, Tasmania 7001, Australia	CSIRO Oceans and Atmosphere, GPO Box 2583, Brisbane 4001, Australia	Sydney Institute of Marine Science, Mosman, New South Wales 2088, Australia	Australian Ocean Data Network, Integrated Marine Observing System University of Tasmania, Private Bag 110, Hobart, Tasmania 7001, Australia	Research Institute for Environment and Livelihoods, School of Environment, Charles Darwin University, Northern Territory 0909, Australia	Australian Institute of Marine Science, Townsville, Queensland 4810, Australia	Australian Ocean Data Network, Integrated Marine Observing System University of Tasmania, Private Bag 110, Hobart, Tasmania 7001, Australia	Australian Ocean Data Network, Integrated Marine Observing System University of Tasmania, Private Bag 110, Hobart, Tasmania 7001, Australia	Ecology and Evolution Research Centre, and School of Biological, Earth and Environmental Sciences, University of New South Wales, Sydney, New South Wales 2052, Australia	Australian Institute of Marine Science, Townsville, Queensland 4810, Australia	Sydney Institute of Marine Science, Mosman, New South Wales 2088, Australia
Study Person Roles																	
Study Person Roles Term Accession Number																	
Study Person Roles Term Source REF																	
Comment[Study Person ORCID]					0000-0001-7843-3074												0000-0003-4666-2934
Comment[Funder]																	
Comment[FundRef ID]																	
Comment[Funder Term Source REF]																	
Comment[Grant Identifier]																	
