# Supplementary material for: Australia’s continental-scale acoustic tracking database and its automated quality control process
Source: Sci Data. 2018 Jan 30;5:170206. doi: 10.1038/sdata.2017.206 (PMC5789868; doi:10.1038/sdata.2017.206)
Supplement: Supplementary file 1 [file sdata2017206-isa1.zip › s_study_Hoenner.txt]

Source Name	Characteristics[geographical location]	Term Source REF	Term Accession Number	Characteristics[environment type]	Term Source REF	Term Accession Number	Protocol REF	Sample Name	Factor Value[installation]	Factor Value[species]
IMOS ATF acoustic network	Australia	GAZ	GAZ:00000463	ocean biome	ENVO	ENVO:01000048	IMOS ATF acoustic network	60 nm closure	60 nm closure	species
IMOS ATF acoustic network	Australia	GAZ	GAZ:00000463	ocean biome	ENVO	ENVO:01000048	IMOS ATF acoustic network	AATAMS Port Stephens	AATAMS Port Stephens	species
IMOS ATF acoustic network	Australia	GAZ	GAZ:00000463	ocean biome	ENVO	ENVO:01000048	IMOS ATF acoustic network	AIMS Scientific Zone Townsville	AIMS Scientific Zone Townsville	species
IMOS ATF acoustic network	Australia	GAZ	GAZ:00000463	ocean biome	ENVO	ENVO:01000048	IMOS ATF acoustic network	Aldinga	Aldinga	species
IMOS ATF acoustic network	Australia	GAZ	GAZ:00000463	ocean biome	ENVO	ENVO:01000048	IMOS ATF acoustic network	Arc reef	Arc reef	species
IMOS ATF acoustic network	Australia	GAZ	GAZ:00000463	ocean biome	ENVO	ENVO:01000048	IMOS ATF acoustic network	Ardrossan - SA	Ardrossan - SA	species
IMOS ATF acoustic network	Australia	GAZ	GAZ:00000463	ocean biome	ENVO	ENVO:01000048	IMOS ATF acoustic network	Bass Strait 2015	Bass Strait 2015	species
IMOS ATF acoustic network	Australia	GAZ	GAZ:00000463	ocean biome	ENVO	ENVO:01000048	IMOS ATF acoustic network	BCAR	BCAR	species
IMOS ATF acoustic network	Australia	GAZ	GAZ:00000463	ocean biome	ENVO	ENVO:01000048	IMOS ATF acoustic network	Black Point - SA	Black Point - SA	species
IMOS ATF acoustic network	Australia	GAZ	GAZ:00000463	ocean biome	ENVO	ENVO:01000048	IMOS ATF acoustic network	Black Pole	Black Pole	species
IMOS ATF acoustic network	Australia	GAZ	GAZ:00000463	ocean biome	ENVO	ENVO:01000048	IMOS ATF acoustic network	Bondi Line	Bondi Line	species
IMOS ATF acoustic network	Australia	GAZ	GAZ:00000463	ocean biome	ENVO	ENVO:01000048	IMOS ATF acoustic network	Bondi Range experiment	Bondi Range experiment	species
IMOS ATF acoustic network	Australia	GAZ	GAZ:00000463	ocean biome	ENVO	ENVO:01000048	IMOS ATF acoustic network	Bramble Reef	Bramble Reef	species
IMOS ATF acoustic network	Australia	GAZ	GAZ:00000463	ocean biome	ENVO	ENVO:01000048	IMOS ATF acoustic network	Cape Barron Island	Cape Barron Island	species
IMOS ATF acoustic network	Australia	GAZ	GAZ:00000463	ocean biome	ENVO	ENVO:01000048	IMOS ATF acoustic network	Centipede Reef	Centipede Reef	species
IMOS ATF acoustic network	Australia	GAZ	GAZ:00000463	ocean biome	ENVO	ENVO:01000048	IMOS ATF acoustic network	Central Line	Central Line	species
IMOS ATF acoustic network	Australia	GAZ	GAZ:00000463	ocean biome	ENVO	ENVO:01000048	IMOS ATF acoustic network	Central Qld	Central Qld	species
IMOS ATF acoustic network	Australia	GAZ	GAZ:00000463	ocean biome	ENVO	ENVO:01000048	IMOS ATF acoustic network	Chicken reef	Chicken reef	species
IMOS ATF acoustic network	Australia	GAZ	GAZ:00000463	ocean biome	ENVO	ENVO:01000048	IMOS ATF acoustic network	Clarence River	Clarence River	species
IMOS ATF acoustic network	Australia	GAZ	GAZ:00000463	ocean biome	ENVO	ENVO:01000048	IMOS ATF acoustic network	Cleveland Bay	Cleveland Bay	species
IMOS ATF acoustic network	Australia	GAZ	GAZ:00000463	ocean biome	ENVO	ENVO:01000048	IMOS ATF acoustic network	Clever Buoy Trial 2016	Clever Buoy Trial 2016	species
IMOS ATF acoustic network	Australia	GAZ	GAZ:00000463	ocean biome	ENVO	ENVO:01000048	IMOS ATF acoustic network	Clyde River	Clyde River	species
IMOS ATF acoustic network	Australia	GAZ	GAZ:00000463	ocean biome	ENVO	ENVO:01000048	IMOS ATF acoustic network	Coffs Harbour line	Coffs Harbour line	species
IMOS ATF acoustic network	Australia	GAZ	GAZ:00000463	ocean biome	ENVO	ENVO:01000048	IMOS ATF acoustic network	Coral Bay	Coral Bay	species
IMOS ATF acoustic network	Australia	GAZ	GAZ:00000463	ocean biome	ENVO	ENVO:01000048	IMOS ATF acoustic network	Corner Inlet Victoria	Corner Inlet Victoria	species
IMOS ATF acoustic network	Australia	GAZ	GAZ:00000463	ocean biome	ENVO	ENVO:01000048	IMOS ATF acoustic network	Cotton Reef	Cotton Reef	species
IMOS ATF acoustic network	Australia	GAZ	GAZ:00000463	ocean biome	ENVO	ENVO:01000048	IMOS ATF acoustic network	CTBAR	CTBAR	species
IMOS ATF acoustic network	Australia	GAZ	GAZ:00000463	ocean biome	ENVO	ENVO:01000048	IMOS ATF acoustic network	Davies Reef	Davies Reef	species
IMOS ATF acoustic network	Australia	GAZ	GAZ:00000463	ocean biome	ENVO	ENVO:01000048	IMOS ATF acoustic network	Estuarine gates	Estuarine gates	species
IMOS ATF acoustic network	Australia	GAZ	GAZ:00000463	ocean biome	ENVO	ENVO:01000048	IMOS ATF acoustic network	Gated Estuaries	Gated Estuaries	species
IMOS ATF acoustic network	Australia	GAZ	GAZ:00000463	ocean biome	ENVO	ENVO:01000048	IMOS ATF acoustic network	Georges River	Georges River	species
IMOS ATF acoustic network	Australia	GAZ	GAZ:00000463	ocean biome	ENVO	ENVO:01000048	IMOS ATF acoustic network	Gladstone Acoustic Tracking Array_GATA	Gladstone Acoustic Tracking Array (GATA)	species
IMOS ATF acoustic network	Australia	GAZ	GAZ:00000463	ocean biome	ENVO	ENVO:01000048	IMOS ATF acoustic network	Glenelg Line SA	Glenelg Line SA	species
IMOS ATF acoustic network	Australia	GAZ	GAZ:00000463	ocean biome	ENVO	ENVO:01000048	IMOS ATF acoustic network	Glow Reef	Glow Reef	species
IMOS ATF acoustic network	Australia	GAZ	GAZ:00000463	ocean biome	ENVO	ENVO:01000048	IMOS ATF acoustic network	Grange	Grange	species
IMOS ATF acoustic network	Australia	GAZ	GAZ:00000463	ocean biome	ENVO	ENVO:01000048	IMOS ATF acoustic network	Grub Reef	Grub Reef	species
IMOS ATF acoustic network	Australia	GAZ	GAZ:00000463	ocean biome	ENVO	ENVO:01000048	IMOS ATF acoustic network	Hawks Nest_NSW	Hawks Nest_NSW	species
IMOS ATF acoustic network	Australia	GAZ	GAZ:00000463	ocean biome	ENVO	ENVO:01000048	IMOS ATF acoustic network	Helix Reef	Helix Reef	species
IMOS ATF acoustic network	Australia	GAZ	GAZ:00000463	ocean biome	ENVO	ENVO:01000048	IMOS ATF acoustic network	Heron Island	Heron Island	species
IMOS ATF acoustic network	Australia	GAZ	GAZ:00000463	ocean biome	ENVO	ENVO:01000048	IMOS ATF acoustic network	Heron Island reef flat array	Heron Island reef flat array	species
IMOS ATF acoustic network	Australia	GAZ	GAZ:00000463	ocean biome	ENVO	ENVO:01000048	IMOS ATF acoustic network	John Brewer Reef	John Brewer Reef	species
IMOS ATF acoustic network	Australia	GAZ	GAZ:00000463	ocean biome	ENVO	ENVO:01000048	IMOS ATF acoustic network	Kangaroo Island - Harveys Return	Kangaroo Island - Harveys Return	species
IMOS ATF acoustic network	Australia	GAZ	GAZ:00000463	ocean biome	ENVO	ENVO:01000048	IMOS ATF acoustic network	Kangaroo Island - Penneshaw	Kangaroo Island - Penneshaw	species
IMOS ATF acoustic network	Australia	GAZ	GAZ:00000463	ocean biome	ENVO	ENVO:01000048	IMOS ATF acoustic network	Keeper Reef	Keeper Reef	species
IMOS ATF acoustic network	Australia	GAZ	GAZ:00000463	ocean biome	ENVO	ENVO:01000048	IMOS ATF acoustic network	Kelso Reef	Kelso Reef	species
IMOS ATF acoustic network	Australia	GAZ	GAZ:00000463	ocean biome	ENVO	ENVO:01000048	IMOS ATF acoustic network	Knife reef	Knife reef	species
IMOS ATF acoustic network	Australia	GAZ	GAZ:00000463	ocean biome	ENVO	ENVO:01000048	IMOS ATF acoustic network	Lady Elliot Island SEQ	Lady Elliot Island SEQ	species
IMOS ATF acoustic network	Australia	GAZ	GAZ:00000463	ocean biome	ENVO	ENVO:01000048	IMOS ATF acoustic network	Lake Macquarie - Artificial Reef	Lake Macquarie - Artificial Reef	species
IMOS ATF acoustic network	Australia	GAZ	GAZ:00000463	ocean biome	ENVO	ENVO:01000048	IMOS ATF acoustic network	Lane Cove River	Lane Cove River	species
IMOS ATF acoustic network	Australia	GAZ	GAZ:00000463	ocean biome	ENVO	ENVO:01000048	IMOS ATF acoustic network	Little Broadhurst Reef	Little Broadhurst Reef	species
IMOS ATF acoustic network	Australia	GAZ	GAZ:00000463	ocean biome	ENVO	ENVO:01000048	IMOS ATF acoustic network	Lodestone Reef	Lodestone Reef	species
IMOS ATF acoustic network	Australia	GAZ	GAZ:00000463	ocean biome	ENVO	ENVO:01000048	IMOS ATF acoustic network	Logan	Logan	species
IMOS ATF acoustic network	Australia	GAZ	GAZ:00000463	ocean biome	ENVO	ENVO:01000048	IMOS ATF acoustic network	Long Bay Malabar	Long Bay Malabar	species
IMOS ATF acoustic network	Australia	GAZ	GAZ:00000463	ocean biome	ENVO	ENVO:01000048	IMOS ATF acoustic network	Long Reef - the wall	Long Reef - the wall	species
IMOS ATF acoustic network	Australia	GAZ	GAZ:00000463	ocean biome	ENVO	ENVO:01000048	IMOS ATF acoustic network	Longspit - SA	Longspit - SA	species
IMOS ATF acoustic network	Australia	GAZ	GAZ:00000463	ocean biome	ENVO	ENVO:01000048	IMOS ATF acoustic network	Mangrove Bay	Mangrove Bay	species
IMOS ATF acoustic network	Australia	GAZ	GAZ:00000463	ocean biome	ENVO	ENVO:01000048	IMOS ATF acoustic network	Mangrove Bay Inner	Mangrove Bay Inner	species
IMOS ATF acoustic network	Australia	GAZ	GAZ:00000463	ocean biome	ENVO	ENVO:01000048	IMOS ATF acoustic network	Mangrove jack telemetry	Mangrove jack telemetry	species
IMOS ATF acoustic network	Australia	GAZ	GAZ:00000463	ocean biome	ENVO	ENVO:01000048	IMOS ATF acoustic network	Maria Island Line	Maria Island Line	species
IMOS ATF acoustic network	Australia	GAZ	GAZ:00000463	ocean biome	ENVO	ENVO:01000048	IMOS ATF acoustic network	Moreton Bay	Moreton Bay	species
IMOS ATF acoustic network	Australia	GAZ	GAZ:00000463	ocean biome	ENVO	ENVO:01000048	IMOS ATF acoustic network	Moreton Bay Offshore	Moreton Bay Offshore	species
IMOS ATF acoustic network	Australia	GAZ	GAZ:00000463	ocean biome	ENVO	ENVO:01000048	IMOS ATF acoustic network	Narooma Line	Narooma Line	species
IMOS ATF acoustic network	Australia	GAZ	GAZ:00000463	ocean biome	ENVO	ENVO:01000048	IMOS ATF acoustic network	Nearshore stations	Nearshore stations	species
IMOS ATF acoustic network	Australia	GAZ	GAZ:00000463	ocean biome	ENVO	ENVO:01000048	IMOS ATF acoustic network	Neptune Islands_SA	Neptune Islands_SA	species
IMOS ATF acoustic network	Australia	GAZ	GAZ:00000463	ocean biome	ENVO	ENVO:01000048	IMOS ATF acoustic network	Ningaloo Reef	Ningaloo Reef	species
IMOS ATF acoustic network	Australia	GAZ	GAZ:00000463	ocean biome	ENVO	ENVO:01000048	IMOS ATF acoustic network	North Line	North Line	species
IMOS ATF acoustic network	Australia	GAZ	GAZ:00000463	ocean biome	ENVO	ENVO:01000048	IMOS ATF acoustic network	North Stradbroke Island SEQ	North Stradbroke Island SEQ	species
IMOS ATF acoustic network	Australia	GAZ	GAZ:00000463	ocean biome	ENVO	ENVO:01000048	IMOS ATF acoustic network	NSW DPI Jervis Bay array	NSW DPI Jervis Bay array	species
IMOS ATF acoustic network	Australia	GAZ	GAZ:00000463	ocean biome	ENVO	ENVO:01000048	IMOS ATF acoustic network	NSW DPI North Sydney Drummer Array	NSW DPI North Sydney Drummer Array	species
IMOS ATF acoustic network	Australia	GAZ	GAZ:00000463	ocean biome	ENVO	ENVO:01000048	IMOS ATF acoustic network	NSW DPI offshore FAD array	NSW DPI offshore FAD array	species
IMOS ATF acoustic network	Australia	GAZ	GAZ:00000463	ocean biome	ENVO	ENVO:01000048	IMOS ATF acoustic network	NSW DPI Wollongong Drummer Array	NSW DPI Wollongong Drummer Array	species
IMOS ATF acoustic network	Australia	GAZ	GAZ:00000463	ocean biome	ENVO	ENVO:01000048	IMOS ATF acoustic network	OAR_Sydney	OAR (Sydney)	species
IMOS ATF acoustic network	Australia	GAZ	GAZ:00000463	ocean biome	ENVO	ENVO:01000048	IMOS ATF acoustic network	Obi Obi Creek	Obi Obi Creek	species
IMOS ATF acoustic network	Australia	GAZ	GAZ:00000463	ocean biome	ENVO	ENVO:01000048	IMOS ATF acoustic network	Offshore Artificial Reef	Offshore Artificial Reef	species
IMOS ATF acoustic network	Australia	GAZ	GAZ:00000463	ocean biome	ENVO	ENVO:01000048	IMOS ATF acoustic network	One Tree Island	One Tree Island	species
IMOS ATF acoustic network	Australia	GAZ	GAZ:00000463	ocean biome	ENVO	ENVO:01000048	IMOS ATF acoustic network	Orpheus Island	Orpheus Island	species
IMOS ATF acoustic network	Australia	GAZ	GAZ:00000463	ocean biome	ENVO	ENVO:01000048	IMOS ATF acoustic network	Osprey Reef	Osprey Reef	species
IMOS ATF acoustic network	Australia	GAZ	GAZ:00000463	ocean biome	ENVO	ENVO:01000048	IMOS ATF acoustic network	OTN Perth Line	OTN Perth Line	species
IMOS ATF acoustic network	Australia	GAZ	GAZ:00000463	ocean biome	ENVO	ENVO:01000048	IMOS ATF acoustic network	Pinnacle Reef	Pinnacle Reef	species
IMOS ATF acoustic network	Australia	GAZ	GAZ:00000463	ocean biome	ENVO	ENVO:01000048	IMOS ATF acoustic network	Pioneer Bay	Pioneer Bay	species
IMOS ATF acoustic network	Australia	GAZ	GAZ:00000463	ocean biome	ENVO	ENVO:01000048	IMOS ATF acoustic network	Port Hacking	Port Hacking	species
IMOS ATF acoustic network	Australia	GAZ	GAZ:00000463	ocean biome	ENVO	ENVO:01000048	IMOS ATF acoustic network	Port Stephens Inshore	Port Stephens Inshore	species
IMOS ATF acoustic network	Australia	GAZ	GAZ:00000463	ocean biome	ENVO	ENVO:01000048	IMOS ATF acoustic network	Port Stephens Offshore	Port Stephens Offshore	species
IMOS ATF acoustic network	Australia	GAZ	GAZ:00000463	ocean biome	ENVO	ENVO:01000048	IMOS ATF acoustic network	Rib Reef	Rib Reef	species
IMOS ATF acoustic network	Australia	GAZ	GAZ:00000463	ocean biome	ENVO	ENVO:01000048	IMOS ATF acoustic network	Rowley Shoals	Rowley Shoals	species
IMOS ATF acoustic network	Australia	GAZ	GAZ:00000463	ocean biome	ENVO	ENVO:01000048	IMOS ATF acoustic network	Scott reef	Scott reef	species
IMOS ATF acoustic network	Australia	GAZ	GAZ:00000463	ocean biome	ENVO	ENVO:01000048	IMOS ATF acoustic network	Semaphore Reef	Semaphore Reef	species
IMOS ATF acoustic network	Australia	GAZ	GAZ:00000463	ocean biome	ENVO	ENVO:01000048	IMOS ATF acoustic network	Seven Gill tracking in Coastal Tasmania	Seven Gill tracking in Coastal Tasmania	species
IMOS ATF acoustic network	Australia	GAZ	GAZ:00000463	ocean biome	ENVO	ENVO:01000048	IMOS ATF acoustic network	Shoalhaven Array	Shoalhaven Array	species
IMOS ATF acoustic network	Australia	GAZ	GAZ:00000463	ocean biome	ENVO	ENVO:01000048	IMOS ATF acoustic network	Shoalhaven River	Shoalhaven River	species
IMOS ATF acoustic network	Australia	GAZ	GAZ:00000463	ocean biome	ENVO	ENVO:01000048	IMOS ATF acoustic network	South Line	South Line	species
IMOS ATF acoustic network	Australia	GAZ	GAZ:00000463	ocean biome	ENVO	ENVO:01000048	IMOS ATF acoustic network	Sydney Gate	Sydney Gate	species
IMOS ATF acoustic network	Australia	GAZ	GAZ:00000463	ocean biome	ENVO	ENVO:01000048	IMOS ATF acoustic network	Sydney Harbour	Sydney Harbour	species
IMOS ATF acoustic network	Australia	GAZ	GAZ:00000463	ocean biome	ENVO	ENVO:01000048	IMOS ATF acoustic network	Sydney Harbour Balmain	Sydney Harbour Balmain	species
IMOS ATF acoustic network	Australia	GAZ	GAZ:00000463	ocean biome	ENVO	ENVO:01000048	IMOS ATF acoustic network	Sydney Offshore	Sydney Offshore	species
IMOS ATF acoustic network	Australia	GAZ	GAZ:00000463	ocean biome	ENVO	ENVO:01000048	IMOS ATF acoustic network	Torrens River Mouth	Torrens River Mouth	species
IMOS ATF acoustic network	Australia	GAZ	GAZ:00000463	ocean biome	ENVO	ENVO:01000048	IMOS ATF acoustic network	Upper Logan River	Upper Logan River	species
IMOS ATF acoustic network	Australia	GAZ	GAZ:00000463	ocean biome	ENVO	ENVO:01000048	IMOS ATF acoustic network	VIC DPI Port Phillip Bay	VIC DPI Port Phillip Bay	species
IMOS ATF acoustic network	Australia	GAZ	GAZ:00000463	ocean biome	ENVO	ENVO:01000048	IMOS ATF acoustic network	Wenlock River	Wenlock River	species
IMOS ATF acoustic network	Australia	GAZ	GAZ:00000463	ocean biome	ENVO	ENVO:01000048	IMOS ATF acoustic network	Wheeler Reef	Wheeler Reef	species
IMOS ATF acoustic network	Australia	GAZ	GAZ:00000463	ocean biome	ENVO	ENVO:01000048	IMOS ATF acoustic network	Whitsundays WRP Area	Whitsundays WRP Area	species
IMOS ATF acoustic network	Australia	GAZ	GAZ:00000463	ocean biome	ENVO	ENVO:01000048	IMOS ATF acoustic network	Yankee reef	Yankee reef	species
IMOS ATF acoustic network	Australia	GAZ	GAZ:00000463	ocean biome	ENVO	ENVO:01000048	IMOS ATF acoustic network	Yongala Tracking array	Yongala Tracking array	species
