# Supplementary material for: Australia’s continental-scale acoustic tracking database and its automated quality control process
Source: Sci Data. 2018 Jan 30;5:170206. doi: 10.1038/sdata.2017.206 (PMC5789868; doi:10.1038/sdata.2017.206)
Supplement: Supplementary file 1 [file sdata2017206-isa1.zip › a_assay_Hoenner.txt]

Sample Name	Protocol REF	Assay Name	Raw Data File	Comment[Data Repository]	Comment[Data Record Accession]	Comment[Data Record URI]	Factor Value[installation]	Factor Value[species]
60 nm closure	Animal tracking	60 nm closure_GU01113	doi:10.4225/69/5979810a7dd6f	Australian Ocean Data Network	doi:10.4225/69/5979810a7dd6f	http://dx.doi.org/10.4225/69/5979810a7dd6f	60 nm closure	species
60 nm closure	Animal tracking	60 nm closure_GU01114	doi:10.4225/69/5979810a7dd6f	Australian Ocean Data Network	doi:10.4225/69/5979810a7dd6f	http://dx.doi.org/10.4225/69/5979810a7dd6f	60 nm closure	species
60 nm closure	Animal tracking	60 nm closure_GU01115	doi:10.4225/69/5979810a7dd6f	Australian Ocean Data Network	doi:10.4225/69/5979810a7dd6f	http://dx.doi.org/10.4225/69/5979810a7dd6f	60 nm closure	species
60 nm closure	Animal tracking	60 nm closure_GU01116	doi:10.4225/69/5979810a7dd6f	Australian Ocean Data Network	doi:10.4225/69/5979810a7dd6f	http://dx.doi.org/10.4225/69/5979810a7dd6f	60 nm closure	species
60 nm closure	Animal tracking	60 nm closure_GU01117	doi:10.4225/69/5979810a7dd6f	Australian Ocean Data Network	doi:10.4225/69/5979810a7dd6f	http://dx.doi.org/10.4225/69/5979810a7dd6f	60 nm closure	species
60 nm closure	Animal tracking	60 nm closure_GU01118	doi:10.4225/69/5979810a7dd6f	Australian Ocean Data Network	doi:10.4225/69/5979810a7dd6f	http://dx.doi.org/10.4225/69/5979810a7dd6f	60 nm closure	species
60 nm closure	Animal tracking	60 nm closure_GU01119	doi:10.4225/69/5979810a7dd6f	Australian Ocean Data Network	doi:10.4225/69/5979810a7dd6f	http://dx.doi.org/10.4225/69/5979810a7dd6f	60 nm closure	species
60 nm closure	Animal tracking	60 nm closure_GU01121	doi:10.4225/69/5979810a7dd6f	Australian Ocean Data Network	doi:10.4225/69/5979810a7dd6f	http://dx.doi.org/10.4225/69/5979810a7dd6f	60 nm closure	species
60 nm closure	Animal tracking	60 nm closure_GU01123	doi:10.4225/69/5979810a7dd6f	Australian Ocean Data Network	doi:10.4225/69/5979810a7dd6f	http://dx.doi.org/10.4225/69/5979810a7dd6f	60 nm closure	species
60 nm closure	Animal tracking	60 nm closure_GU0140	doi:10.4225/69/5979810a7dd6f	Australian Ocean Data Network	doi:10.4225/69/5979810a7dd6f	http://dx.doi.org/10.4225/69/5979810a7dd6f	60 nm closure	species
60 nm closure	Animal tracking	60 nm closure_GU0141	doi:10.4225/69/5979810a7dd6f	Australian Ocean Data Network	doi:10.4225/69/5979810a7dd6f	http://dx.doi.org/10.4225/69/5979810a7dd6f	60 nm closure	species
60 nm closure	Animal tracking	60 nm closure_GU0142	doi:10.4225/69/5979810a7dd6f	Australian Ocean Data Network	doi:10.4225/69/5979810a7dd6f	http://dx.doi.org/10.4225/69/5979810a7dd6f	60 nm closure	species
60 nm closure	Animal tracking	60 nm closure_GU0143	doi:10.4225/69/5979810a7dd6f	Australian Ocean Data Network	doi:10.4225/69/5979810a7dd6f	http://dx.doi.org/10.4225/69/5979810a7dd6f	60 nm closure	species
60 nm closure	Animal tracking	60 nm closure_GU0144	doi:10.4225/69/5979810a7dd6f	Australian Ocean Data Network	doi:10.4225/69/5979810a7dd6f	http://dx.doi.org/10.4225/69/5979810a7dd6f	60 nm closure	species
60 nm closure	Animal tracking	60 nm closure_GU0145	doi:10.4225/69/5979810a7dd6f	Australian Ocean Data Network	doi:10.4225/69/5979810a7dd6f	http://dx.doi.org/10.4225/69/5979810a7dd6f	60 nm closure	species
60 nm closure	Animal tracking	60 nm closure_GU0146	doi:10.4225/69/5979810a7dd6f	Australian Ocean Data Network	doi:10.4225/69/5979810a7dd6f	http://dx.doi.org/10.4225/69/5979810a7dd6f	60 nm closure	species
60 nm closure	Animal tracking	60 nm closure_GU0155	doi:10.4225/69/5979810a7dd6f	Australian Ocean Data Network	doi:10.4225/69/5979810a7dd6f	http://dx.doi.org/10.4225/69/5979810a7dd6f	60 nm closure	species
60 nm closure	Animal tracking	60 nm closure_GU0156	doi:10.4225/69/5979810a7dd6f	Australian Ocean Data Network	doi:10.4225/69/5979810a7dd6f	http://dx.doi.org/10.4225/69/5979810a7dd6f	60 nm closure	species
60 nm closure	Animal tracking	60 nm closure_GU0157	doi:10.4225/69/5979810a7dd6f	Australian Ocean Data Network	doi:10.4225/69/5979810a7dd6f	http://dx.doi.org/10.4225/69/5979810a7dd6f	60 nm closure	species
60 nm closure	Animal tracking	60 nm closure_GU0158	doi:10.4225/69/5979810a7dd6f	Australian Ocean Data Network	doi:10.4225/69/5979810a7dd6f	http://dx.doi.org/10.4225/69/5979810a7dd6f	60 nm closure	species
60 nm closure	Animal tracking	60 nm closure_GU0159	doi:10.4225/69/5979810a7dd6f	Australian Ocean Data Network	doi:10.4225/69/5979810a7dd6f	http://dx.doi.org/10.4225/69/5979810a7dd6f	60 nm closure	species
60 nm closure	Animal tracking	60 nm closure_GU0160	doi:10.4225/69/5979810a7dd6f	Australian Ocean Data Network	doi:10.4225/69/5979810a7dd6f	http://dx.doi.org/10.4225/69/5979810a7dd6f	60 nm closure	species
60 nm closure	Animal tracking	60 nm closure_GU0161	doi:10.4225/69/5979810a7dd6f	Australian Ocean Data Network	doi:10.4225/69/5979810a7dd6f	http://dx.doi.org/10.4225/69/5979810a7dd6f	60 nm closure	species
60 nm closure	Animal tracking	60 nm closure_GU0162	doi:10.4225/69/5979810a7dd6f	Australian Ocean Data Network	doi:10.4225/69/5979810a7dd6f	http://dx.doi.org/10.4225/69/5979810a7dd6f	60 nm closure	species
60 nm closure	Animal tracking	60 nm closure_GU0163	doi:10.4225/69/5979810a7dd6f	Australian Ocean Data Network	doi:10.4225/69/5979810a7dd6f	http://dx.doi.org/10.4225/69/5979810a7dd6f	60 nm closure	species
60 nm closure	Animal tracking	60 nm closure_GU0172	doi:10.4225/69/5979810a7dd6f	Australian Ocean Data Network	doi:10.4225/69/5979810a7dd6f	http://dx.doi.org/10.4225/69/5979810a7dd6f	60 nm closure	species
60 nm closure	Animal tracking	60 nm closure_GU0173	doi:10.4225/69/5979810a7dd6f	Australian Ocean Data Network	doi:10.4225/69/5979810a7dd6f	http://dx.doi.org/10.4225/69/5979810a7dd6f	60 nm closure	species
60 nm closure	Animal tracking	60 nm closure_GU0174	doi:10.4225/69/5979810a7dd6f	Australian Ocean Data Network	doi:10.4225/69/5979810a7dd6f	http://dx.doi.org/10.4225/69/5979810a7dd6f	60 nm closure	species
60 nm closure	Animal tracking	60 nm closure_GU021	doi:10.4225/69/5979810a7dd6f	Australian Ocean Data Network	doi:10.4225/69/5979810a7dd6f	http://dx.doi.org/10.4225/69/5979810a7dd6f	60 nm closure	species
60 nm closure	Animal tracking	60 nm closure_GU0210	doi:10.4225/69/5979810a7dd6f	Australian Ocean Data Network	doi:10.4225/69/5979810a7dd6f	http://dx.doi.org/10.4225/69/5979810a7dd6f	60 nm closure	species
60 nm closure	Animal tracking	60 nm closure_GU0211	doi:10.4225/69/5979810a7dd6f	Australian Ocean Data Network	doi:10.4225/69/5979810a7dd6f	http://dx.doi.org/10.4225/69/5979810a7dd6f	60 nm closure	species
60 nm closure	Animal tracking	60 nm closure_GU0212	doi:10.4225/69/5979810a7dd6f	Australian Ocean Data Network	doi:10.4225/69/5979810a7dd6f	http://dx.doi.org/10.4225/69/5979810a7dd6f	60 nm closure	species
60 nm closure	Animal tracking	60 nm closure_GU0213	doi:10.4225/69/5979810a7dd6f	Australian Ocean Data Network	doi:10.4225/69/5979810a7dd6f	http://dx.doi.org/10.4225/69/5979810a7dd6f	60 nm closure	species
60 nm closure	Animal tracking	60 nm closure_GU0214	doi:10.4225/69/5979810a7dd6f	Australian Ocean Data Network	doi:10.4225/69/5979810a7dd6f	http://dx.doi.org/10.4225/69/5979810a7dd6f	60 nm closure	species
60 nm closure	Animal tracking	60 nm closure_GU0215	doi:10.4225/69/5979810a7dd6f	Australian Ocean Data Network	doi:10.4225/69/5979810a7dd6f	http://dx.doi.org/10.4225/69/5979810a7dd6f	60 nm closure	species
60 nm closure	Animal tracking	60 nm closure_GU0216	doi:10.4225/69/5979810a7dd6f	Australian Ocean Data Network	doi:10.4225/69/5979810a7dd6f	http://dx.doi.org/10.4225/69/5979810a7dd6f	60 nm closure	species
60 nm closure	Animal tracking	60 nm closure_GU0217	doi:10.4225/69/5979810a7dd6f	Australian Ocean Data Network	doi:10.4225/69/5979810a7dd6f	http://dx.doi.org/10.4225/69/5979810a7dd6f	60 nm closure	species
60 nm closure	Animal tracking	60 nm closure_GU0218	doi:10.4225/69/5979810a7dd6f	Australian Ocean Data Network	doi:10.4225/69/5979810a7dd6f	http://dx.doi.org/10.4225/69/5979810a7dd6f	60 nm closure	species
60 nm closure	Animal tracking	60 nm closure_GU0219	doi:10.4225/69/5979810a7dd6f	Australian Ocean Data Network	doi:10.4225/69/5979810a7dd6f	http://dx.doi.org/10.4225/69/5979810a7dd6f	60 nm closure	species
60 nm closure	Animal tracking	60 nm closure_GU022	doi:10.4225/69/5979810a7dd6f	Australian Ocean Data Network	doi:10.4225/69/5979810a7dd6f	http://dx.doi.org/10.4225/69/5979810a7dd6f	60 nm closure	species
60 nm closure	Animal tracking	60 nm closure_GU0220	doi:10.4225/69/5979810a7dd6f	Australian Ocean Data Network	doi:10.4225/69/5979810a7dd6f	http://dx.doi.org/10.4225/69/5979810a7dd6f	60 nm closure	species
60 nm closure	Animal tracking	60 nm closure_GU0221	doi:10.4225/69/5979810a7dd6f	Australian Ocean Data Network	doi:10.4225/69/5979810a7dd6f	http://dx.doi.org/10.4225/69/5979810a7dd6f	60 nm closure	species
60 nm closure	Animal tracking	60 nm closure_GU023	doi:10.4225/69/5979810a7dd6f	Australian Ocean Data Network	doi:10.4225/69/5979810a7dd6f	http://dx.doi.org/10.4225/69/5979810a7dd6f	60 nm closure	species
60 nm closure	Animal tracking	60 nm closure_GU024	doi:10.4225/69/5979810a7dd6f	Australian Ocean Data Network	doi:10.4225/69/5979810a7dd6f	http://dx.doi.org/10.4225/69/5979810a7dd6f	60 nm closure	species
60 nm closure	Animal tracking	60 nm closure_GU025	doi:10.4225/69/5979810a7dd6f	Australian Ocean Data Network	doi:10.4225/69/5979810a7dd6f	http://dx.doi.org/10.4225/69/5979810a7dd6f	60 nm closure	species
60 nm closure	Animal tracking	60 nm closure_GU026	doi:10.4225/69/5979810a7dd6f	Australian Ocean Data Network	doi:10.4225/69/5979810a7dd6f	http://dx.doi.org/10.4225/69/5979810a7dd6f	60 nm closure	species
60 nm closure	Animal tracking	60 nm closure_GU027	doi:10.4225/69/5979810a7dd6f	Australian Ocean Data Network	doi:10.4225/69/5979810a7dd6f	http://dx.doi.org/10.4225/69/5979810a7dd6f	60 nm closure	species
60 nm closure	Animal tracking	60 nm closure_GU028	doi:10.4225/69/5979810a7dd6f	Australian Ocean Data Network	doi:10.4225/69/5979810a7dd6f	http://dx.doi.org/10.4225/69/5979810a7dd6f	60 nm closure	species
60 nm closure	Animal tracking	60 nm closure_GU029	doi:10.4225/69/5979810a7dd6f	Australian Ocean Data Network	doi:10.4225/69/5979810a7dd6f	http://dx.doi.org/10.4225/69/5979810a7dd6f	60 nm closure	species
60 nm closure	Animal tracking	60 nm closure_GU031	doi:10.4225/69/5979810a7dd6f	Australian Ocean Data Network	doi:10.4225/69/5979810a7dd6f	http://dx.doi.org/10.4225/69/5979810a7dd6f	60 nm closure	species
60 nm closure	Animal tracking	60 nm closure_GU0310	doi:10.4225/69/5979810a7dd6f	Australian Ocean Data Network	doi:10.4225/69/5979810a7dd6f	http://dx.doi.org/10.4225/69/5979810a7dd6f	60 nm closure	species
60 nm closure	Animal tracking	60 nm closure_GU0311	doi:10.4225/69/5979810a7dd6f	Australian Ocean Data Network	doi:10.4225/69/5979810a7dd6f	http://dx.doi.org/10.4225/69/5979810a7dd6f	60 nm closure	species
60 nm closure	Animal tracking	60 nm closure_GU0312	doi:10.4225/69/5979810a7dd6f	Australian Ocean Data Network	doi:10.4225/69/5979810a7dd6f	http://dx.doi.org/10.4225/69/5979810a7dd6f	60 nm closure	species
60 nm closure	Animal tracking	60 nm closure_GU0313	doi:10.4225/69/5979810a7dd6f	Australian Ocean Data Network	doi:10.4225/69/5979810a7dd6f	http://dx.doi.org/10.4225/69/5979810a7dd6f	60 nm closure	species
60 nm closure	Animal tracking	60 nm closure_GU0314	doi:10.4225/69/5979810a7dd6f	Australian Ocean Data Network	doi:10.4225/69/5979810a7dd6f	http://dx.doi.org/10.4225/69/5979810a7dd6f	60 nm closure	species
60 nm closure	Animal tracking	60 nm closure_GU0315	doi:10.4225/69/5979810a7dd6f	Australian Ocean Data Network	doi:10.4225/69/5979810a7dd6f	http://dx.doi.org/10.4225/69/5979810a7dd6f	60 nm closure	species
60 nm closure	Animal tracking	60 nm closure_GU0316	doi:10.4225/69/5979810a7dd6f	Australian Ocean Data Network	doi:10.4225/69/5979810a7dd6f	http://dx.doi.org/10.4225/69/5979810a7dd6f	60 nm closure	species
60 nm closure	Animal tracking	60 nm closure_GU0317	doi:10.4225/69/5979810a7dd6f	Australian Ocean Data Network	doi:10.4225/69/5979810a7dd6f	http://dx.doi.org/10.4225/69/5979810a7dd6f	60 nm closure	species
60 nm closure	Animal tracking	60 nm closure_GU0319	doi:10.4225/69/5979810a7dd6f	Australian Ocean Data Network	doi:10.4225/69/5979810a7dd6f	http://dx.doi.org/10.4225/69/5979810a7dd6f	60 nm closure	species
60 nm closure	Animal tracking	60 nm closure_GU032	doi:10.4225/69/5979810a7dd6f	Australian Ocean Data Network	doi:10.4225/69/5979810a7dd6f	http://dx.doi.org/10.4225/69/5979810a7dd6f	60 nm closure	species
60 nm closure	Animal tracking	60 nm closure_GU0320	doi:10.4225/69/5979810a7dd6f	Australian Ocean Data Network	doi:10.4225/69/5979810a7dd6f	http://dx.doi.org/10.4225/69/5979810a7dd6f	60 nm closure	species
60 nm closure	Animal tracking	60 nm closure_GU0321	doi:10.4225/69/5979810a7dd6f	Australian Ocean Data Network	doi:10.4225/69/5979810a7dd6f	http://dx.doi.org/10.4225/69/5979810a7dd6f	60 nm closure	species
60 nm closure	Animal tracking	60 nm closure_GU0322	doi:10.4225/69/5979810a7dd6f	Australian Ocean Data Network	doi:10.4225/69/5979810a7dd6f	http://dx.doi.org/10.4225/69/5979810a7dd6f	60 nm closure	species
60 nm closure	Animal tracking	60 nm closure_GU0323	doi:10.4225/69/5979810a7dd6f	Australian Ocean Data Network	doi:10.4225/69/5979810a7dd6f	http://dx.doi.org/10.4225/69/5979810a7dd6f	60 nm closure	species
60 nm closure	Animal tracking	60 nm closure_GU033	doi:10.4225/69/5979810a7dd6f	Australian Ocean Data Network	doi:10.4225/69/5979810a7dd6f	http://dx.doi.org/10.4225/69/5979810a7dd6f	60 nm closure	species
60 nm closure	Animal tracking	60 nm closure_GU034	doi:10.4225/69/5979810a7dd6f	Australian Ocean Data Network	doi:10.4225/69/5979810a7dd6f	http://dx.doi.org/10.4225/69/5979810a7dd6f	60 nm closure	species
60 nm closure	Animal tracking	60 nm closure_GU035	doi:10.4225/69/5979810a7dd6f	Australian Ocean Data Network	doi:10.4225/69/5979810a7dd6f	http://dx.doi.org/10.4225/69/5979810a7dd6f	60 nm closure	species
60 nm closure	Animal tracking	60 nm closure_GU036	doi:10.4225/69/5979810a7dd6f	Australian Ocean Data Network	doi:10.4225/69/5979810a7dd6f	http://dx.doi.org/10.4225/69/5979810a7dd6f	60 nm closure	species
60 nm closure	Animal tracking	60 nm closure_GU037	doi:10.4225/69/5979810a7dd6f	Australian Ocean Data Network	doi:10.4225/69/5979810a7dd6f	http://dx.doi.org/10.4225/69/5979810a7dd6f	60 nm closure	species
60 nm closure	Animal tracking	60 nm closure_GU038	doi:10.4225/69/5979810a7dd6f	Australian Ocean Data Network	doi:10.4225/69/5979810a7dd6f	http://dx.doi.org/10.4225/69/5979810a7dd6f	60 nm closure	species
AATAMS Port Stephens	Animal tracking	AATAMS Port Stephens_PS1	doi:10.4225/69/5979810a7dd6f	Australian Ocean Data Network	doi:10.4225/69/5979810a7dd6f	http://dx.doi.org/10.4225/69/5979810a7dd6f	AATAMS Port Stephens	species
AATAMS Port Stephens	Animal tracking	AATAMS Port Stephens_PS2	doi:10.4225/69/5979810a7dd6f	Australian Ocean Data Network	doi:10.4225/69/5979810a7dd6f	http://dx.doi.org/10.4225/69/5979810a7dd6f	AATAMS Port Stephens	species
AATAMS Port Stephens	Animal tracking	AATAMS Port Stephens_PS3	doi:10.4225/69/5979810a7dd6f	Australian Ocean Data Network	doi:10.4225/69/5979810a7dd6f	http://dx.doi.org/10.4225/69/5979810a7dd6f	AATAMS Port Stephens	species
AATAMS Port Stephens	Animal tracking	AATAMS Port Stephens_PS4	doi:10.4225/69/5979810a7dd6f	Australian Ocean Data Network	doi:10.4225/69/5979810a7dd6f	http://dx.doi.org/10.4225/69/5979810a7dd6f	AATAMS Port Stephens	species
AATAMS Port Stephens	Animal tracking	AATAMS Port Stephens_PS5	doi:10.4225/69/5979810a7dd6f	Australian Ocean Data Network	doi:10.4225/69/5979810a7dd6f	http://dx.doi.org/10.4225/69/5979810a7dd6f	AATAMS Port Stephens	species
AIMS Scientific Zone Townsville	Animal tracking	AIMS Scientific Zone Townsville_AIMS Pontoon	doi:10.4225/69/5979810a7dd6f	Australian Ocean Data Network	doi:10.4225/69/5979810a7dd6f	http://dx.doi.org/10.4225/69/5979810a7dd6f	AIMS Scientific Zone Townsville	species
AIMS Scientific Zone Townsville	Animal tracking	AIMS Scientific Zone Townsville_AIMS small pontoon	doi:10.4225/69/5979810a7dd6f	Australian Ocean Data Network	doi:10.4225/69/5979810a7dd6f	http://dx.doi.org/10.4225/69/5979810a7dd6f	AIMS Scientific Zone Townsville	species
AIMS Scientific Zone Townsville	Animal tracking	AIMS Scientific Zone Townsville_New Position WP1	doi:10.4225/69/5979810a7dd6f	Australian Ocean Data Network	doi:10.4225/69/5979810a7dd6f	http://dx.doi.org/10.4225/69/5979810a7dd6f	AIMS Scientific Zone Townsville	species
AIMS Scientific Zone Townsville	Animal tracking	AIMS Scientific Zone Townsville_SSRZ 1	doi:10.4225/69/5979810a7dd6f	Australian Ocean Data Network	doi:10.4225/69/5979810a7dd6f	http://dx.doi.org/10.4225/69/5979810a7dd6f	AIMS Scientific Zone Townsville	species
AIMS Scientific Zone Townsville	Animal tracking	AIMS Scientific Zone Townsville_SSRZ 10	doi:10.4225/69/5979810a7dd6f	Australian Ocean Data Network	doi:10.4225/69/5979810a7dd6f	http://dx.doi.org/10.4225/69/5979810a7dd6f	AIMS Scientific Zone Townsville	species
AIMS Scientific Zone Townsville	Animal tracking	AIMS Scientific Zone Townsville_SSRZ 11	doi:10.4225/69/5979810a7dd6f	Australian Ocean Data Network	doi:10.4225/69/5979810a7dd6f	http://dx.doi.org/10.4225/69/5979810a7dd6f	AIMS Scientific Zone Townsville	species
AIMS Scientific Zone Townsville	Animal tracking	AIMS Scientific Zone Townsville_SSRZ 12	doi:10.4225/69/5979810a7dd6f	Australian Ocean Data Network	doi:10.4225/69/5979810a7dd6f	http://dx.doi.org/10.4225/69/5979810a7dd6f	AIMS Scientific Zone Townsville	species
AIMS Scientific Zone Townsville	Animal tracking	AIMS Scientific Zone Townsville_SSRZ 2	doi:10.4225/69/5979810a7dd6f	Australian Ocean Data Network	doi:10.4225/69/5979810a7dd6f	http://dx.doi.org/10.4225/69/5979810a7dd6f	AIMS Scientific Zone Townsville	species
AIMS Scientific Zone Townsville	Animal tracking	AIMS Scientific Zone Townsville_SSRZ 3	doi:10.4225/69/5979810a7dd6f	Australian Ocean Data Network	doi:10.4225/69/5979810a7dd6f	http://dx.doi.org/10.4225/69/5979810a7dd6f	AIMS Scientific Zone Townsville	species
AIMS Scientific Zone Townsville	Animal tracking	AIMS Scientific Zone Townsville_SSRZ 4	doi:10.4225/69/5979810a7dd6f	Australian Ocean Data Network	doi:10.4225/69/5979810a7dd6f	http://dx.doi.org/10.4225/69/5979810a7dd6f	AIMS Scientific Zone Townsville	species
AIMS Scientific Zone Townsville	Animal tracking	AIMS Scientific Zone Townsville_SSRZ 5	doi:10.4225/69/5979810a7dd6f	Australian Ocean Data Network	doi:10.4225/69/5979810a7dd6f	http://dx.doi.org/10.4225/69/5979810a7dd6f	AIMS Scientific Zone Townsville	species
AIMS Scientific Zone Townsville	Animal tracking	AIMS Scientific Zone Townsville_SSRZ 6	doi:10.4225/69/5979810a7dd6f	Australian Ocean Data Network	doi:10.4225/69/5979810a7dd6f	http://dx.doi.org/10.4225/69/5979810a7dd6f	AIMS Scientific Zone Townsville	species
AIMS Scientific Zone Townsville	Animal tracking	AIMS Scientific Zone Townsville_SSRZ 7	doi:10.4225/69/5979810a7dd6f	Australian Ocean Data Network	doi:10.4225/69/5979810a7dd6f	http://dx.doi.org/10.4225/69/5979810a7dd6f	AIMS Scientific Zone Townsville	species
AIMS Scientific Zone Townsville	Animal tracking	AIMS Scientific Zone Townsville_SSRZ 8	doi:10.4225/69/5979810a7dd6f	Australian Ocean Data Network	doi:10.4225/69/5979810a7dd6f	http://dx.doi.org/10.4225/69/5979810a7dd6f	AIMS Scientific Zone Townsville	species
AIMS Scientific Zone Townsville	Animal tracking	AIMS Scientific Zone Townsville_SSRZ 9	doi:10.4225/69/5979810a7dd6f	Australian Ocean Data Network	doi:10.4225/69/5979810a7dd6f	http://dx.doi.org/10.4225/69/5979810a7dd6f	AIMS Scientific Zone Townsville	species
Aldinga	Animal tracking	Aldinga_Aldinga 1	doi:10.4225/69/5979810a7dd6f	Australian Ocean Data Network	doi:10.4225/69/5979810a7dd6f	http://dx.doi.org/10.4225/69/5979810a7dd6f	Aldinga	species
Aldinga	Animal tracking	Aldinga_Aldinga 2	doi:10.4225/69/5979810a7dd6f	Australian Ocean Data Network	doi:10.4225/69/5979810a7dd6f	http://dx.doi.org/10.4225/69/5979810a7dd6f	Aldinga	species
Aldinga	Animal tracking	Aldinga_Aldinga 3	doi:10.4225/69/5979810a7dd6f	Australian Ocean Data Network	doi:10.4225/69/5979810a7dd6f	http://dx.doi.org/10.4225/69/5979810a7dd6f	Aldinga	species
Aldinga	Animal tracking	Aldinga_Aldinga 4	doi:10.4225/69/5979810a7dd6f	Australian Ocean Data Network	doi:10.4225/69/5979810a7dd6f	http://dx.doi.org/10.4225/69/5979810a7dd6f	Aldinga	species
Aldinga	Animal tracking	Aldinga_Aldinga 5	doi:10.4225/69/5979810a7dd6f	Australian Ocean Data Network	doi:10.4225/69/5979810a7dd6f	http://dx.doi.org/10.4225/69/5979810a7dd6f	Aldinga	species
Aldinga	Animal tracking	Aldinga_Aldinga 6	doi:10.4225/69/5979810a7dd6f	Australian Ocean Data Network	doi:10.4225/69/5979810a7dd6f	http://dx.doi.org/10.4225/69/5979810a7dd6f	Aldinga	species
Aldinga	Animal tracking	Aldinga_Aldinga 7	doi:10.4225/69/5979810a7dd6f	Australian Ocean Data Network	doi:10.4225/69/5979810a7dd6f	http://dx.doi.org/10.4225/69/5979810a7dd6f	Aldinga	species
Arc reef	Animal tracking	Arc reef_Arc 1	doi:10.4225/69/5979810a7dd6f	Australian Ocean Data Network	doi:10.4225/69/5979810a7dd6f	http://dx.doi.org/10.4225/69/5979810a7dd6f	Arc reef	species
Ardrossan - SA	Animal tracking	Ardrossan - SA_AGROS 1R	doi:10.4225/69/5979810a7dd6f	Australian Ocean Data Network	doi:10.4225/69/5979810a7dd6f	http://dx.doi.org/10.4225/69/5979810a7dd6f	Ardrossan - SA	species
Ardrossan - SA	Animal tracking	Ardrossan - SA_AGROS 2R	doi:10.4225/69/5979810a7dd6f	Australian Ocean Data Network	doi:10.4225/69/5979810a7dd6f	http://dx.doi.org/10.4225/69/5979810a7dd6f	Ardrossan - SA	species
Ardrossan - SA	Animal tracking	Ardrossan - SA_AGROS 3R	doi:10.4225/69/5979810a7dd6f	Australian Ocean Data Network	doi:10.4225/69/5979810a7dd6f	http://dx.doi.org/10.4225/69/5979810a7dd6f	Ardrossan - SA	species
Ardrossan - SA	Animal tracking	Ardrossan - SA_AR 10R	doi:10.4225/69/5979810a7dd6f	Australian Ocean Data Network	doi:10.4225/69/5979810a7dd6f	http://dx.doi.org/10.4225/69/5979810a7dd6f	Ardrossan - SA	species
Ardrossan - SA	Animal tracking	Ardrossan - SA_AR 2R	doi:10.4225/69/5979810a7dd6f	Australian Ocean Data Network	doi:10.4225/69/5979810a7dd6f	http://dx.doi.org/10.4225/69/5979810a7dd6f	Ardrossan - SA	species
Ardrossan - SA	Animal tracking	Ardrossan - SA_AR 3R	doi:10.4225/69/5979810a7dd6f	Australian Ocean Data Network	doi:10.4225/69/5979810a7dd6f	http://dx.doi.org/10.4225/69/5979810a7dd6f	Ardrossan - SA	species
Ardrossan - SA	Animal tracking	Ardrossan - SA_AR 4R	doi:10.4225/69/5979810a7dd6f	Australian Ocean Data Network	doi:10.4225/69/5979810a7dd6f	http://dx.doi.org/10.4225/69/5979810a7dd6f	Ardrossan - SA	species
Ardrossan - SA	Animal tracking	Ardrossan - SA_AR 5R	doi:10.4225/69/5979810a7dd6f	Australian Ocean Data Network	doi:10.4225/69/5979810a7dd6f	http://dx.doi.org/10.4225/69/5979810a7dd6f	Ardrossan - SA	species
Ardrossan - SA	Animal tracking	Ardrossan - SA_AR 6R	doi:10.4225/69/5979810a7dd6f	Australian Ocean Data Network	doi:10.4225/69/5979810a7dd6f	http://dx.doi.org/10.4225/69/5979810a7dd6f	Ardrossan - SA	species
Ardrossan - SA	Animal tracking	Ardrossan - SA_AR 7R	doi:10.4225/69/5979810a7dd6f	Australian Ocean Data Network	doi:10.4225/69/5979810a7dd6f	http://dx.doi.org/10.4225/69/5979810a7dd6f	Ardrossan - SA	species
Ardrossan - SA	Animal tracking	Ardrossan - SA_AR 8RT	doi:10.4225/69/5979810a7dd6f	Australian Ocean Data Network	doi:10.4225/69/5979810a7dd6f	http://dx.doi.org/10.4225/69/5979810a7dd6f	Ardrossan - SA	species
Ardrossan - SA	Animal tracking	Ardrossan - SA_AR 9R	doi:10.4225/69/5979810a7dd6f	Australian Ocean Data Network	doi:10.4225/69/5979810a7dd6f	http://dx.doi.org/10.4225/69/5979810a7dd6f	Ardrossan - SA	species
Ardrossan - SA	Animal tracking	Ardrossan - SA_AR NTH 1R	doi:10.4225/69/5979810a7dd6f	Australian Ocean Data Network	doi:10.4225/69/5979810a7dd6f	http://dx.doi.org/10.4225/69/5979810a7dd6f	Ardrossan - SA	species
Ardrossan - SA	Animal tracking	Ardrossan - SA_AR NTH 2R	doi:10.4225/69/5979810a7dd6f	Australian Ocean Data Network	doi:10.4225/69/5979810a7dd6f	http://dx.doi.org/10.4225/69/5979810a7dd6f	Ardrossan - SA	species
Ardrossan - SA	Animal tracking	Ardrossan - SA_AR11RT	doi:10.4225/69/5979810a7dd6f	Australian Ocean Data Network	doi:10.4225/69/5979810a7dd6f	http://dx.doi.org/10.4225/69/5979810a7dd6f	Ardrossan - SA	species
Ardrossan - SA	Animal tracking	Ardrossan - SA_AR12R	doi:10.4225/69/5979810a7dd6f	Australian Ocean Data Network	doi:10.4225/69/5979810a7dd6f	http://dx.doi.org/10.4225/69/5979810a7dd6f	Ardrossan - SA	species
Ardrossan - SA	Animal tracking	Ardrossan - SA_AR13R	doi:10.4225/69/5979810a7dd6f	Australian Ocean Data Network	doi:10.4225/69/5979810a7dd6f	http://dx.doi.org/10.4225/69/5979810a7dd6f	Ardrossan - SA	species
Ardrossan - SA	Animal tracking	Ardrossan - SA_AR14R	doi:10.4225/69/5979810a7dd6f	Australian Ocean Data Network	doi:10.4225/69/5979810a7dd6f	http://dx.doi.org/10.4225/69/5979810a7dd6f	Ardrossan - SA	species
Ardrossan - SA	Animal tracking	Ardrossan - SA_AR15R	doi:10.4225/69/5979810a7dd6f	Australian Ocean Data Network	doi:10.4225/69/5979810a7dd6f	http://dx.doi.org/10.4225/69/5979810a7dd6f	Ardrossan - SA	species
Ardrossan - SA	Animal tracking	Ardrossan - SA_AR16RT	doi:10.4225/69/5979810a7dd6f	Australian Ocean Data Network	doi:10.4225/69/5979810a7dd6f	http://dx.doi.org/10.4225/69/5979810a7dd6f	Ardrossan - SA	species
Ardrossan - SA	Animal tracking	Ardrossan - SA_AR17R	doi:10.4225/69/5979810a7dd6f	Australian Ocean Data Network	doi:10.4225/69/5979810a7dd6f	http://dx.doi.org/10.4225/69/5979810a7dd6f	Ardrossan - SA	species
Ardrossan - SA	Animal tracking	Ardrossan - SA_AR18R	doi:10.4225/69/5979810a7dd6f	Australian Ocean Data Network	doi:10.4225/69/5979810a7dd6f	http://dx.doi.org/10.4225/69/5979810a7dd6f	Ardrossan - SA	species
Ardrossan - SA	Animal tracking	Ardrossan - SA_AR19R	doi:10.4225/69/5979810a7dd6f	Australian Ocean Data Network	doi:10.4225/69/5979810a7dd6f	http://dx.doi.org/10.4225/69/5979810a7dd6f	Ardrossan - SA	species
Ardrossan - SA	Animal tracking	Ardrossan - SA_AR1RT	doi:10.4225/69/5979810a7dd6f	Australian Ocean Data Network	doi:10.4225/69/5979810a7dd6f	http://dx.doi.org/10.4225/69/5979810a7dd6f	Ardrossan - SA	species
Ardrossan - SA	Animal tracking	Ardrossan - SA_AR20R	doi:10.4225/69/5979810a7dd6f	Australian Ocean Data Network	doi:10.4225/69/5979810a7dd6f	http://dx.doi.org/10.4225/69/5979810a7dd6f	Ardrossan - SA	species
Ardrossan - SA	Animal tracking	Ardrossan - SA_ARNTH 3R	doi:10.4225/69/5979810a7dd6f	Australian Ocean Data Network	doi:10.4225/69/5979810a7dd6f	http://dx.doi.org/10.4225/69/5979810a7dd6f	Ardrossan - SA	species
Ardrossan - SA	Animal tracking	Ardrossan - SA_ARNTH 4R	doi:10.4225/69/5979810a7dd6f	Australian Ocean Data Network	doi:10.4225/69/5979810a7dd6f	http://dx.doi.org/10.4225/69/5979810a7dd6f	Ardrossan - SA	species
Ardrossan - SA	Animal tracking	Ardrossan - SA_BAR 1R	doi:10.4225/69/5979810a7dd6f	Australian Ocean Data Network	doi:10.4225/69/5979810a7dd6f	http://dx.doi.org/10.4225/69/5979810a7dd6f	Ardrossan - SA	species
Ardrossan - SA	Animal tracking	Ardrossan - SA_ZAN 1R	doi:10.4225/69/5979810a7dd6f	Australian Ocean Data Network	doi:10.4225/69/5979810a7dd6f	http://dx.doi.org/10.4225/69/5979810a7dd6f	Ardrossan - SA	species
Bass Strait 2015	Animal tracking	Bass Strait 2015_C-01	doi:10.4225/69/5979810a7dd6f	Australian Ocean Data Network	doi:10.4225/69/5979810a7dd6f	http://dx.doi.org/10.4225/69/5979810a7dd6f	Bass Strait 2015	species
Bass Strait 2015	Animal tracking	Bass Strait 2015_C-02	doi:10.4225/69/5979810a7dd6f	Australian Ocean Data Network	doi:10.4225/69/5979810a7dd6f	http://dx.doi.org/10.4225/69/5979810a7dd6f	Bass Strait 2015	species
Bass Strait 2015	Animal tracking	Bass Strait 2015_C-03	doi:10.4225/69/5979810a7dd6f	Australian Ocean Data Network	doi:10.4225/69/5979810a7dd6f	http://dx.doi.org/10.4225/69/5979810a7dd6f	Bass Strait 2015	species
Bass Strait 2015	Animal tracking	Bass Strait 2015_C-04	doi:10.4225/69/5979810a7dd6f	Australian Ocean Data Network	doi:10.4225/69/5979810a7dd6f	http://dx.doi.org/10.4225/69/5979810a7dd6f	Bass Strait 2015	species
Bass Strait 2015	Animal tracking	Bass Strait 2015_C-05	doi:10.4225/69/5979810a7dd6f	Australian Ocean Data Network	doi:10.4225/69/5979810a7dd6f	http://dx.doi.org/10.4225/69/5979810a7dd6f	Bass Strait 2015	species
Bass Strait 2015	Animal tracking	Bass Strait 2015_C-06	doi:10.4225/69/5979810a7dd6f	Australian Ocean Data Network	doi:10.4225/69/5979810a7dd6f	http://dx.doi.org/10.4225/69/5979810a7dd6f	Bass Strait 2015	species
Bass Strait 2015	Animal tracking	Bass Strait 2015_C-07	doi:10.4225/69/5979810a7dd6f	Australian Ocean Data Network	doi:10.4225/69/5979810a7dd6f	http://dx.doi.org/10.4225/69/5979810a7dd6f	Bass Strait 2015	species
Bass Strait 2015	Animal tracking	Bass Strait 2015_C-08	doi:10.4225/69/5979810a7dd6f	Australian Ocean Data Network	doi:10.4225/69/5979810a7dd6f	http://dx.doi.org/10.4225/69/5979810a7dd6f	Bass Strait 2015	species
Bass Strait 2015	Animal tracking	Bass Strait 2015_C-09	doi:10.4225/69/5979810a7dd6f	Australian Ocean Data Network	doi:10.4225/69/5979810a7dd6f	http://dx.doi.org/10.4225/69/5979810a7dd6f	Bass Strait 2015	species
Bass Strait 2015	Animal tracking	Bass Strait 2015_C-10	doi:10.4225/69/5979810a7dd6f	Australian Ocean Data Network	doi:10.4225/69/5979810a7dd6f	http://dx.doi.org/10.4225/69/5979810a7dd6f	Bass Strait 2015	species
Bass Strait 2015	Animal tracking	Bass Strait 2015_C-11	doi:10.4225/69/5979810a7dd6f	Australian Ocean Data Network	doi:10.4225/69/5979810a7dd6f	http://dx.doi.org/10.4225/69/5979810a7dd6f	Bass Strait 2015	species
Bass Strait 2015	Animal tracking	Bass Strait 2015_C-12	doi:10.4225/69/5979810a7dd6f	Australian Ocean Data Network	doi:10.4225/69/5979810a7dd6f	http://dx.doi.org/10.4225/69/5979810a7dd6f	Bass Strait 2015	species
Bass Strait 2015	Animal tracking	Bass Strait 2015_C-13	doi:10.4225/69/5979810a7dd6f	Australian Ocean Data Network	doi:10.4225/69/5979810a7dd6f	http://dx.doi.org/10.4225/69/5979810a7dd6f	Bass Strait 2015	species
Bass Strait 2015	Animal tracking	Bass Strait 2015_C-14	doi:10.4225/69/5979810a7dd6f	Australian Ocean Data Network	doi:10.4225/69/5979810a7dd6f	http://dx.doi.org/10.4225/69/5979810a7dd6f	Bass Strait 2015	species
Bass Strait 2015	Animal tracking	Bass Strait 2015_C-15	doi:10.4225/69/5979810a7dd6f	Australian Ocean Data Network	doi:10.4225/69/5979810a7dd6f	http://dx.doi.org/10.4225/69/5979810a7dd6f	Bass Strait 2015	species
Bass Strait 2015	Animal tracking	Bass Strait 2015_C-16	doi:10.4225/69/5979810a7dd6f	Australian Ocean Data Network	doi:10.4225/69/5979810a7dd6f	http://dx.doi.org/10.4225/69/5979810a7dd6f	Bass Strait 2015	species
Bass Strait 2015	Animal tracking	Bass Strait 2015_C-17	doi:10.4225/69/5979810a7dd6f	Australian Ocean Data Network	doi:10.4225/69/5979810a7dd6f	http://dx.doi.org/10.4225/69/5979810a7dd6f	Bass Strait 2015	species
Bass Strait 2015	Animal tracking	Bass Strait 2015_C-18	doi:10.4225/69/5979810a7dd6f	Australian Ocean Data Network	doi:10.4225/69/5979810a7dd6f	http://dx.doi.org/10.4225/69/5979810a7dd6f	Bass Strait 2015	species
Bass Strait 2015	Animal tracking	Bass Strait 2015_C-19	doi:10.4225/69/5979810a7dd6f	Australian Ocean Data Network	doi:10.4225/69/5979810a7dd6f	http://dx.doi.org/10.4225/69/5979810a7dd6f	Bass Strait 2015	species
Bass Strait 2015	Animal tracking	Bass Strait 2015_C-20	doi:10.4225/69/5979810a7dd6f	Australian Ocean Data Network	doi:10.4225/69/5979810a7dd6f	http://dx.doi.org/10.4225/69/5979810a7dd6f	Bass Strait 2015	species
Bass Strait 2015	Animal tracking	Bass Strait 2015_E-01	doi:10.4225/69/5979810a7dd6f	Australian Ocean Data Network	doi:10.4225/69/5979810a7dd6f	http://dx.doi.org/10.4225/69/5979810a7dd6f	Bass Strait 2015	species
Bass Strait 2015	Animal tracking	Bass Strait 2015_E-02	doi:10.4225/69/5979810a7dd6f	Australian Ocean Data Network	doi:10.4225/69/5979810a7dd6f	http://dx.doi.org/10.4225/69/5979810a7dd6f	Bass Strait 2015	species
Bass Strait 2015	Animal tracking	Bass Strait 2015_E-03	doi:10.4225/69/5979810a7dd6f	Australian Ocean Data Network	doi:10.4225/69/5979810a7dd6f	http://dx.doi.org/10.4225/69/5979810a7dd6f	Bass Strait 2015	species
Bass Strait 2015	Animal tracking	Bass Strait 2015_E-04	doi:10.4225/69/5979810a7dd6f	Australian Ocean Data Network	doi:10.4225/69/5979810a7dd6f	http://dx.doi.org/10.4225/69/5979810a7dd6f	Bass Strait 2015	species
Bass Strait 2015	Animal tracking	Bass Strait 2015_E-05	doi:10.4225/69/5979810a7dd6f	Australian Ocean Data Network	doi:10.4225/69/5979810a7dd6f	http://dx.doi.org/10.4225/69/5979810a7dd6f	Bass Strait 2015	species
Bass Strait 2015	Animal tracking	Bass Strait 2015_E-06	doi:10.4225/69/5979810a7dd6f	Australian Ocean Data Network	doi:10.4225/69/5979810a7dd6f	http://dx.doi.org/10.4225/69/5979810a7dd6f	Bass Strait 2015	species
Bass Strait 2015	Animal tracking	Bass Strait 2015_E-07	doi:10.4225/69/5979810a7dd6f	Australian Ocean Data Network	doi:10.4225/69/5979810a7dd6f	http://dx.doi.org/10.4225/69/5979810a7dd6f	Bass Strait 2015	species
Bass Strait 2015	Animal tracking	Bass Strait 2015_E-08	doi:10.4225/69/5979810a7dd6f	Australian Ocean Data Network	doi:10.4225/69/5979810a7dd6f	http://dx.doi.org/10.4225/69/5979810a7dd6f	Bass Strait 2015	species
Bass Strait 2015	Animal tracking	Bass Strait 2015_E-09	doi:10.4225/69/5979810a7dd6f	Australian Ocean Data Network	doi:10.4225/69/5979810a7dd6f	http://dx.doi.org/10.4225/69/5979810a7dd6f	Bass Strait 2015	species
Bass Strait 2015	Animal tracking	Bass Strait 2015_E-10	doi:10.4225/69/5979810a7dd6f	Australian Ocean Data Network	doi:10.4225/69/5979810a7dd6f	http://dx.doi.org/10.4225/69/5979810a7dd6f	Bass Strait 2015	species
Bass Strait 2015	Animal tracking	Bass Strait 2015_E-11	doi:10.4225/69/5979810a7dd6f	Australian Ocean Data Network	doi:10.4225/69/5979810a7dd6f	http://dx.doi.org/10.4225/69/5979810a7dd6f	Bass Strait 2015	species
Bass Strait 2015	Animal tracking	Bass Strait 2015_E-12	doi:10.4225/69/5979810a7dd6f	Australian Ocean Data Network	doi:10.4225/69/5979810a7dd6f	http://dx.doi.org/10.4225/69/5979810a7dd6f	Bass Strait 2015	species
Bass Strait 2015	Animal tracking	Bass Strait 2015_E-13	doi:10.4225/69/5979810a7dd6f	Australian Ocean Data Network	doi:10.4225/69/5979810a7dd6f	http://dx.doi.org/10.4225/69/5979810a7dd6f	Bass Strait 2015	species
Bass Strait 2015	Animal tracking	Bass Strait 2015_E-14	doi:10.4225/69/5979810a7dd6f	Australian Ocean Data Network	doi:10.4225/69/5979810a7dd6f	http://dx.doi.org/10.4225/69/5979810a7dd6f	Bass Strait 2015	species
Bass Strait 2015	Animal tracking	Bass Strait 2015_E-15	doi:10.4225/69/5979810a7dd6f	Australian Ocean Data Network	doi:10.4225/69/5979810a7dd6f	http://dx.doi.org/10.4225/69/5979810a7dd6f	Bass Strait 2015	species
Bass Strait 2015	Animal tracking	Bass Strait 2015_E-16	doi:10.4225/69/5979810a7dd6f	Australian Ocean Data Network	doi:10.4225/69/5979810a7dd6f	http://dx.doi.org/10.4225/69/5979810a7dd6f	Bass Strait 2015	species
Bass Strait 2015	Animal tracking	Bass Strait 2015_E-17	doi:10.4225/69/5979810a7dd6f	Australian Ocean Data Network	doi:10.4225/69/5979810a7dd6f	http://dx.doi.org/10.4225/69/5979810a7dd6f	Bass Strait 2015	species
Bass Strait 2015	Animal tracking	Bass Strait 2015_E-18	doi:10.4225/69/5979810a7dd6f	Australian Ocean Data Network	doi:10.4225/69/5979810a7dd6f	http://dx.doi.org/10.4225/69/5979810a7dd6f	Bass Strait 2015	species
Bass Strait 2015	Animal tracking	Bass Strait 2015_E-19	doi:10.4225/69/5979810a7dd6f	Australian Ocean Data Network	doi:10.4225/69/5979810a7dd6f	http://dx.doi.org/10.4225/69/5979810a7dd6f	Bass Strait 2015	species
Bass Strait 2015	Animal tracking	Bass Strait 2015_E-20	doi:10.4225/69/5979810a7dd6f	Australian Ocean Data Network	doi:10.4225/69/5979810a7dd6f	http://dx.doi.org/10.4225/69/5979810a7dd6f	Bass Strait 2015	species
BCAR	Animal tracking	BCAR_BCAR 1	doi:10.4225/69/5979810a7dd6f	Australian Ocean Data Network	doi:10.4225/69/5979810a7dd6f	http://dx.doi.org/10.4225/69/5979810a7dd6f	BCAR	species
BCAR	Animal tracking	BCAR_BCAR 10	doi:10.4225/69/5979810a7dd6f	Australian Ocean Data Network	doi:10.4225/69/5979810a7dd6f	http://dx.doi.org/10.4225/69/5979810a7dd6f	BCAR	species
BCAR	Animal tracking	BCAR_BCAR 11	doi:10.4225/69/5979810a7dd6f	Australian Ocean Data Network	doi:10.4225/69/5979810a7dd6f	http://dx.doi.org/10.4225/69/5979810a7dd6f	BCAR	species
BCAR	Animal tracking	BCAR_BCAR 2	doi:10.4225/69/5979810a7dd6f	Australian Ocean Data Network	doi:10.4225/69/5979810a7dd6f	http://dx.doi.org/10.4225/69/5979810a7dd6f	BCAR	species
BCAR	Animal tracking	BCAR_BCAR 3	doi:10.4225/69/5979810a7dd6f	Australian Ocean Data Network	doi:10.4225/69/5979810a7dd6f	http://dx.doi.org/10.4225/69/5979810a7dd6f	BCAR	species
BCAR	Animal tracking	BCAR_BCAR 4	doi:10.4225/69/5979810a7dd6f	Australian Ocean Data Network	doi:10.4225/69/5979810a7dd6f	http://dx.doi.org/10.4225/69/5979810a7dd6f	BCAR	species
BCAR	Animal tracking	BCAR_BCAR 5	doi:10.4225/69/5979810a7dd6f	Australian Ocean Data Network	doi:10.4225/69/5979810a7dd6f	http://dx.doi.org/10.4225/69/5979810a7dd6f	BCAR	species
BCAR	Animal tracking	BCAR_BCAR 6	doi:10.4225/69/5979810a7dd6f	Australian Ocean Data Network	doi:10.4225/69/5979810a7dd6f	http://dx.doi.org/10.4225/69/5979810a7dd6f	BCAR	species
BCAR	Animal tracking	BCAR_BCAR 7	doi:10.4225/69/5979810a7dd6f	Australian Ocean Data Network	doi:10.4225/69/5979810a7dd6f	http://dx.doi.org/10.4225/69/5979810a7dd6f	BCAR	species
BCAR	Animal tracking	BCAR_BCAR 8	doi:10.4225/69/5979810a7dd6f	Australian Ocean Data Network	doi:10.4225/69/5979810a7dd6f	http://dx.doi.org/10.4225/69/5979810a7dd6f	BCAR	species
BCAR	Animal tracking	BCAR_BCAR 9	doi:10.4225/69/5979810a7dd6f	Australian Ocean Data Network	doi:10.4225/69/5979810a7dd6f	http://dx.doi.org/10.4225/69/5979810a7dd6f	BCAR	species
BCAR	Animal tracking	BCAR_BCAR Clovelly	doi:10.4225/69/5979810a7dd6f	Australian Ocean Data Network	doi:10.4225/69/5979810a7dd6f	http://dx.doi.org/10.4225/69/5979810a7dd6f	BCAR	species
BCAR	Animal tracking	BCAR_BCAR Gordons	doi:10.4225/69/5979810a7dd6f	Australian Ocean Data Network	doi:10.4225/69/5979810a7dd6f	http://dx.doi.org/10.4225/69/5979810a7dd6f	BCAR	species
BCAR	Animal tracking	BCAR_BCAR new 1	doi:10.4225/69/5979810a7dd6f	Australian Ocean Data Network	doi:10.4225/69/5979810a7dd6f	http://dx.doi.org/10.4225/69/5979810a7dd6f	BCAR	species
Black Point - SA	Animal tracking	Black Point - SA_BP 1R	doi:10.4225/69/5979810a7dd6f	Australian Ocean Data Network	doi:10.4225/69/5979810a7dd6f	http://dx.doi.org/10.4225/69/5979810a7dd6f	Black Point - SA	species
Black Point - SA	Animal tracking	Black Point - SA_BP 2R	doi:10.4225/69/5979810a7dd6f	Australian Ocean Data Network	doi:10.4225/69/5979810a7dd6f	http://dx.doi.org/10.4225/69/5979810a7dd6f	Black Point - SA	species
Black Pole	Animal tracking	Black Pole_Black Pole	doi:10.4225/69/5979810a7dd6f	Australian Ocean Data Network	doi:10.4225/69/5979810a7dd6f	http://dx.doi.org/10.4225/69/5979810a7dd6f	Black Pole	species
Black Pole	Animal tracking	Black Pole_Out	doi:10.4225/69/5979810a7dd6f	Australian Ocean Data Network	doi:10.4225/69/5979810a7dd6f	http://dx.doi.org/10.4225/69/5979810a7dd6f	Black Pole	species
Black Pole	Animal tracking	Black Pole_Outer Harbour Channel	doi:10.4225/69/5979810a7dd6f	Australian Ocean Data Network	doi:10.4225/69/5979810a7dd6f	http://dx.doi.org/10.4225/69/5979810a7dd6f	Black Pole	species
Black Pole	Animal tracking	Black Pole_Outer Harbour Channel 2	doi:10.4225/69/5979810a7dd6f	Australian Ocean Data Network	doi:10.4225/69/5979810a7dd6f	http://dx.doi.org/10.4225/69/5979810a7dd6f	Black Pole	species
Bondi Line	Animal tracking	Bondi Line_BL 1	doi:10.4225/69/5979810a7dd6f	Australian Ocean Data Network	doi:10.4225/69/5979810a7dd6f	http://dx.doi.org/10.4225/69/5979810a7dd6f	Bondi Line	species
Bondi Line	Animal tracking	Bondi Line_BL 10	doi:10.4225/69/5979810a7dd6f	Australian Ocean Data Network	doi:10.4225/69/5979810a7dd6f	http://dx.doi.org/10.4225/69/5979810a7dd6f	Bondi Line	species
Bondi Line	Animal tracking	Bondi Line_BL 11	doi:10.4225/69/5979810a7dd6f	Australian Ocean Data Network	doi:10.4225/69/5979810a7dd6f	http://dx.doi.org/10.4225/69/5979810a7dd6f	Bondi Line	species
Bondi Line	Animal tracking	Bondi Line_BL 12	doi:10.4225/69/5979810a7dd6f	Australian Ocean Data Network	doi:10.4225/69/5979810a7dd6f	http://dx.doi.org/10.4225/69/5979810a7dd6f	Bondi Line	species
Bondi Line	Animal tracking	Bondi Line_BL 13	doi:10.4225/69/5979810a7dd6f	Australian Ocean Data Network	doi:10.4225/69/5979810a7dd6f	http://dx.doi.org/10.4225/69/5979810a7dd6f	Bondi Line	species
Bondi Line	Animal tracking	Bondi Line_BL 14	doi:10.4225/69/5979810a7dd6f	Australian Ocean Data Network	doi:10.4225/69/5979810a7dd6f	http://dx.doi.org/10.4225/69/5979810a7dd6f	Bondi Line	species
Bondi Line	Animal tracking	Bondi Line_BL 15	doi:10.4225/69/5979810a7dd6f	Australian Ocean Data Network	doi:10.4225/69/5979810a7dd6f	http://dx.doi.org/10.4225/69/5979810a7dd6f	Bondi Line	species
Bondi Line	Animal tracking	Bondi Line_BL 16	doi:10.4225/69/5979810a7dd6f	Australian Ocean Data Network	doi:10.4225/69/5979810a7dd6f	http://dx.doi.org/10.4225/69/5979810a7dd6f	Bondi Line	species
Bondi Line	Animal tracking	Bondi Line_BL 17	doi:10.4225/69/5979810a7dd6f	Australian Ocean Data Network	doi:10.4225/69/5979810a7dd6f	http://dx.doi.org/10.4225/69/5979810a7dd6f	Bondi Line	species
Bondi Line	Animal tracking	Bondi Line_BL 18	doi:10.4225/69/5979810a7dd6f	Australian Ocean Data Network	doi:10.4225/69/5979810a7dd6f	http://dx.doi.org/10.4225/69/5979810a7dd6f	Bondi Line	species
Bondi Line	Animal tracking	Bondi Line_BL 19	doi:10.4225/69/5979810a7dd6f	Australian Ocean Data Network	doi:10.4225/69/5979810a7dd6f	http://dx.doi.org/10.4225/69/5979810a7dd6f	Bondi Line	species
Bondi Line	Animal tracking	Bondi Line_BL 2	doi:10.4225/69/5979810a7dd6f	Australian Ocean Data Network	doi:10.4225/69/5979810a7dd6f	http://dx.doi.org/10.4225/69/5979810a7dd6f	Bondi Line	species
Bondi Line	Animal tracking	Bondi Line_BL 20	doi:10.4225/69/5979810a7dd6f	Australian Ocean Data Network	doi:10.4225/69/5979810a7dd6f	http://dx.doi.org/10.4225/69/5979810a7dd6f	Bondi Line	species
Bondi Line	Animal tracking	Bondi Line_BL 21	doi:10.4225/69/5979810a7dd6f	Australian Ocean Data Network	doi:10.4225/69/5979810a7dd6f	http://dx.doi.org/10.4225/69/5979810a7dd6f	Bondi Line	species
Bondi Line	Animal tracking	Bondi Line_BL 22	doi:10.4225/69/5979810a7dd6f	Australian Ocean Data Network	doi:10.4225/69/5979810a7dd6f	http://dx.doi.org/10.4225/69/5979810a7dd6f	Bondi Line	species
Bondi Line	Animal tracking	Bondi Line_BL 23	doi:10.4225/69/5979810a7dd6f	Australian Ocean Data Network	doi:10.4225/69/5979810a7dd6f	http://dx.doi.org/10.4225/69/5979810a7dd6f	Bondi Line	species
Bondi Line	Animal tracking	Bondi Line_BL 24	doi:10.4225/69/5979810a7dd6f	Australian Ocean Data Network	doi:10.4225/69/5979810a7dd6f	http://dx.doi.org/10.4225/69/5979810a7dd6f	Bondi Line	species
Bondi Line	Animal tracking	Bondi Line_BL 25	doi:10.4225/69/5979810a7dd6f	Australian Ocean Data Network	doi:10.4225/69/5979810a7dd6f	http://dx.doi.org/10.4225/69/5979810a7dd6f	Bondi Line	species
Bondi Line	Animal tracking	Bondi Line_BL 26	doi:10.4225/69/5979810a7dd6f	Australian Ocean Data Network	doi:10.4225/69/5979810a7dd6f	http://dx.doi.org/10.4225/69/5979810a7dd6f	Bondi Line	species
Bondi Line	Animal tracking	Bondi Line_BL 27	doi:10.4225/69/5979810a7dd6f	Australian Ocean Data Network	doi:10.4225/69/5979810a7dd6f	http://dx.doi.org/10.4225/69/5979810a7dd6f	Bondi Line	species
Bondi Line	Animal tracking	Bondi Line_BL 28	doi:10.4225/69/5979810a7dd6f	Australian Ocean Data Network	doi:10.4225/69/5979810a7dd6f	http://dx.doi.org/10.4225/69/5979810a7dd6f	Bondi Line	species
Bondi Line	Animal tracking	Bondi Line_BL 29	doi:10.4225/69/5979810a7dd6f	Australian Ocean Data Network	doi:10.4225/69/5979810a7dd6f	http://dx.doi.org/10.4225/69/5979810a7dd6f	Bondi Line	species
Bondi Line	Animal tracking	Bondi Line_BL 3	doi:10.4225/69/5979810a7dd6f	Australian Ocean Data Network	doi:10.4225/69/5979810a7dd6f	http://dx.doi.org/10.4225/69/5979810a7dd6f	Bondi Line	species
Bondi Line	Animal tracking	Bondi Line_BL 30	doi:10.4225/69/5979810a7dd6f	Australian Ocean Data Network	doi:10.4225/69/5979810a7dd6f	http://dx.doi.org/10.4225/69/5979810a7dd6f	Bondi Line	species
Bondi Line	Animal tracking	Bondi Line_BL 4	doi:10.4225/69/5979810a7dd6f	Australian Ocean Data Network	doi:10.4225/69/5979810a7dd6f	http://dx.doi.org/10.4225/69/5979810a7dd6f	Bondi Line	species
Bondi Line	Animal tracking	Bondi Line_BL 5	doi:10.4225/69/5979810a7dd6f	Australian Ocean Data Network	doi:10.4225/69/5979810a7dd6f	http://dx.doi.org/10.4225/69/5979810a7dd6f	Bondi Line	species
Bondi Line	Animal tracking	Bondi Line_BL 6	doi:10.4225/69/5979810a7dd6f	Australian Ocean Data Network	doi:10.4225/69/5979810a7dd6f	http://dx.doi.org/10.4225/69/5979810a7dd6f	Bondi Line	species
Bondi Line	Animal tracking	Bondi Line_BL 7	doi:10.4225/69/5979810a7dd6f	Australian Ocean Data Network	doi:10.4225/69/5979810a7dd6f	http://dx.doi.org/10.4225/69/5979810a7dd6f	Bondi Line	species
Bondi Line	Animal tracking	Bondi Line_BL 8	doi:10.4225/69/5979810a7dd6f	Australian Ocean Data Network	doi:10.4225/69/5979810a7dd6f	http://dx.doi.org/10.4225/69/5979810a7dd6f	Bondi Line	species
Bondi Line	Animal tracking	Bondi Line_BL 9	doi:10.4225/69/5979810a7dd6f	Australian Ocean Data Network	doi:10.4225/69/5979810a7dd6f	http://dx.doi.org/10.4225/69/5979810a7dd6f	Bondi Line	species
Bondi Range experiment	Animal tracking	Bondi Range experiment_Bondi range test 1	doi:10.4225/69/5979810a7dd6f	Australian Ocean Data Network	doi:10.4225/69/5979810a7dd6f	http://dx.doi.org/10.4225/69/5979810a7dd6f	Bondi Range experiment	species
Bondi Range experiment	Animal tracking	Bondi Range experiment_Bondi range test 10	doi:10.4225/69/5979810a7dd6f	Australian Ocean Data Network	doi:10.4225/69/5979810a7dd6f	http://dx.doi.org/10.4225/69/5979810a7dd6f	Bondi Range experiment	species
Bondi Range experiment	Animal tracking	Bondi Range experiment_Bondi range test 2	doi:10.4225/69/5979810a7dd6f	Australian Ocean Data Network	doi:10.4225/69/5979810a7dd6f	http://dx.doi.org/10.4225/69/5979810a7dd6f	Bondi Range experiment	species
Bondi Range experiment	Animal tracking	Bondi Range experiment_Bondi range test 3	doi:10.4225/69/5979810a7dd6f	Australian Ocean Data Network	doi:10.4225/69/5979810a7dd6f	http://dx.doi.org/10.4225/69/5979810a7dd6f	Bondi Range experiment	species
Bondi Range experiment	Animal tracking	Bondi Range experiment_Bondi range test 4	doi:10.4225/69/5979810a7dd6f	Australian Ocean Data Network	doi:10.4225/69/5979810a7dd6f	http://dx.doi.org/10.4225/69/5979810a7dd6f	Bondi Range experiment	species
Bondi Range experiment	Animal tracking	Bondi Range experiment_Bondi range test 5	doi:10.4225/69/5979810a7dd6f	Australian Ocean Data Network	doi:10.4225/69/5979810a7dd6f	http://dx.doi.org/10.4225/69/5979810a7dd6f	Bondi Range experiment	species
Bondi Range experiment	Animal tracking	Bondi Range experiment_Bondi range test 6	doi:10.4225/69/5979810a7dd6f	Australian Ocean Data Network	doi:10.4225/69/5979810a7dd6f	http://dx.doi.org/10.4225/69/5979810a7dd6f	Bondi Range experiment	species
Bondi Range experiment	Animal tracking	Bondi Range experiment_Bondi range test 7	doi:10.4225/69/5979810a7dd6f	Australian Ocean Data Network	doi:10.4225/69/5979810a7dd6f	http://dx.doi.org/10.4225/69/5979810a7dd6f	Bondi Range experiment	species
Bondi Range experiment	Animal tracking	Bondi Range experiment_Bondi range test 8	doi:10.4225/69/5979810a7dd6f	Australian Ocean Data Network	doi:10.4225/69/5979810a7dd6f	http://dx.doi.org/10.4225/69/5979810a7dd6f	Bondi Range experiment	species
Bondi Range experiment	Animal tracking	Bondi Range experiment_Bondi range test 9	doi:10.4225/69/5979810a7dd6f	Australian Ocean Data Network	doi:10.4225/69/5979810a7dd6f	http://dx.doi.org/10.4225/69/5979810a7dd6f	Bondi Range experiment	species
Bramble Reef	Animal tracking	Bramble Reef_Bramble 1	doi:10.4225/69/5979810a7dd6f	Australian Ocean Data Network	doi:10.4225/69/5979810a7dd6f	http://dx.doi.org/10.4225/69/5979810a7dd6f	Bramble Reef	species
Bramble Reef	Animal tracking	Bramble Reef_Bramble 2	doi:10.4225/69/5979810a7dd6f	Australian Ocean Data Network	doi:10.4225/69/5979810a7dd6f	http://dx.doi.org/10.4225/69/5979810a7dd6f	Bramble Reef	species
Bramble Reef	Animal tracking	Bramble Reef_Bramble 3	doi:10.4225/69/5979810a7dd6f	Australian Ocean Data Network	doi:10.4225/69/5979810a7dd6f	http://dx.doi.org/10.4225/69/5979810a7dd6f	Bramble Reef	species
Bramble Reef	Animal tracking	Bramble Reef_Bramble 4	doi:10.4225/69/5979810a7dd6f	Australian Ocean Data Network	doi:10.4225/69/5979810a7dd6f	http://dx.doi.org/10.4225/69/5979810a7dd6f	Bramble Reef	species
Cape Barron Island	Animal tracking	Cape Barron Island_CBL 1	doi:10.4225/69/5979810a7dd6f	Australian Ocean Data Network	doi:10.4225/69/5979810a7dd6f	http://dx.doi.org/10.4225/69/5979810a7dd6f	Cape Barron Island	species
Cape Barron Island	Animal tracking	Cape Barron Island_CBL 10	doi:10.4225/69/5979810a7dd6f	Australian Ocean Data Network	doi:10.4225/69/5979810a7dd6f	http://dx.doi.org/10.4225/69/5979810a7dd6f	Cape Barron Island	species
Cape Barron Island	Animal tracking	Cape Barron Island_CBL 11	doi:10.4225/69/5979810a7dd6f	Australian Ocean Data Network	doi:10.4225/69/5979810a7dd6f	http://dx.doi.org/10.4225/69/5979810a7dd6f	Cape Barron Island	species
Cape Barron Island	Animal tracking	Cape Barron Island_CBL 12	doi:10.4225/69/5979810a7dd6f	Australian Ocean Data Network	doi:10.4225/69/5979810a7dd6f	http://dx.doi.org/10.4225/69/5979810a7dd6f	Cape Barron Island	species
Cape Barron Island	Animal tracking	Cape Barron Island_CBL 13	doi:10.4225/69/5979810a7dd6f	Australian Ocean Data Network	doi:10.4225/69/5979810a7dd6f	http://dx.doi.org/10.4225/69/5979810a7dd6f	Cape Barron Island	species
Cape Barron Island	Animal tracking	Cape Barron Island_CBL 14	doi:10.4225/69/5979810a7dd6f	Australian Ocean Data Network	doi:10.4225/69/5979810a7dd6f	http://dx.doi.org/10.4225/69/5979810a7dd6f	Cape Barron Island	species
Cape Barron Island	Animal tracking	Cape Barron Island_CBL 15	doi:10.4225/69/5979810a7dd6f	Australian Ocean Data Network	doi:10.4225/69/5979810a7dd6f	http://dx.doi.org/10.4225/69/5979810a7dd6f	Cape Barron Island	species
Cape Barron Island	Animal tracking	Cape Barron Island_CBL 16	doi:10.4225/69/5979810a7dd6f	Australian Ocean Data Network	doi:10.4225/69/5979810a7dd6f	http://dx.doi.org/10.4225/69/5979810a7dd6f	Cape Barron Island	species
Cape Barron Island	Animal tracking	Cape Barron Island_CBL 17	doi:10.4225/69/5979810a7dd6f	Australian Ocean Data Network	doi:10.4225/69/5979810a7dd6f	http://dx.doi.org/10.4225/69/5979810a7dd6f	Cape Barron Island	species
Cape Barron Island	Animal tracking	Cape Barron Island_CBL 18	doi:10.4225/69/5979810a7dd6f	Australian Ocean Data Network	doi:10.4225/69/5979810a7dd6f	http://dx.doi.org/10.4225/69/5979810a7dd6f	Cape Barron Island	species
Cape Barron Island	Animal tracking	Cape Barron Island_CBL 19	doi:10.4225/69/5979810a7dd6f	Australian Ocean Data Network	doi:10.4225/69/5979810a7dd6f	http://dx.doi.org/10.4225/69/5979810a7dd6f	Cape Barron Island	species
Cape Barron Island	Animal tracking	Cape Barron Island_CBL 2	doi:10.4225/69/5979810a7dd6f	Australian Ocean Data Network	doi:10.4225/69/5979810a7dd6f	http://dx.doi.org/10.4225/69/5979810a7dd6f	Cape Barron Island	species
Cape Barron Island	Animal tracking	Cape Barron Island_CBL 20	doi:10.4225/69/5979810a7dd6f	Australian Ocean Data Network	doi:10.4225/69/5979810a7dd6f	http://dx.doi.org/10.4225/69/5979810a7dd6f	Cape Barron Island	species
Cape Barron Island	Animal tracking	Cape Barron Island_CBL 21	doi:10.4225/69/5979810a7dd6f	Australian Ocean Data Network	doi:10.4225/69/5979810a7dd6f	http://dx.doi.org/10.4225/69/5979810a7dd6f	Cape Barron Island	species
Cape Barron Island	Animal tracking	Cape Barron Island_CBL 22	doi:10.4225/69/5979810a7dd6f	Australian Ocean Data Network	doi:10.4225/69/5979810a7dd6f	http://dx.doi.org/10.4225/69/5979810a7dd6f	Cape Barron Island	species
Cape Barron Island	Animal tracking	Cape Barron Island_CBL 23	doi:10.4225/69/5979810a7dd6f	Australian Ocean Data Network	doi:10.4225/69/5979810a7dd6f	http://dx.doi.org/10.4225/69/5979810a7dd6f	Cape Barron Island	species
Cape Barron Island	Animal tracking	Cape Barron Island_CBL 24	doi:10.4225/69/5979810a7dd6f	Australian Ocean Data Network	doi:10.4225/69/5979810a7dd6f	http://dx.doi.org/10.4225/69/5979810a7dd6f	Cape Barron Island	species
Cape Barron Island	Animal tracking	Cape Barron Island_CBL 25	doi:10.4225/69/5979810a7dd6f	Australian Ocean Data Network	doi:10.4225/69/5979810a7dd6f	http://dx.doi.org/10.4225/69/5979810a7dd6f	Cape Barron Island	species
Cape Barron Island	Animal tracking	Cape Barron Island_CBL 26	doi:10.4225/69/5979810a7dd6f	Australian Ocean Data Network	doi:10.4225/69/5979810a7dd6f	http://dx.doi.org/10.4225/69/5979810a7dd6f	Cape Barron Island	species
Cape Barron Island	Animal tracking	Cape Barron Island_CBL 27	doi:10.4225/69/5979810a7dd6f	Australian Ocean Data Network	doi:10.4225/69/5979810a7dd6f	http://dx.doi.org/10.4225/69/5979810a7dd6f	Cape Barron Island	species
Cape Barron Island	Animal tracking	Cape Barron Island_CBL 28	doi:10.4225/69/5979810a7dd6f	Australian Ocean Data Network	doi:10.4225/69/5979810a7dd6f	http://dx.doi.org/10.4225/69/5979810a7dd6f	Cape Barron Island	species
Cape Barron Island	Animal tracking	Cape Barron Island_CBL 29	doi:10.4225/69/5979810a7dd6f	Australian Ocean Data Network	doi:10.4225/69/5979810a7dd6f	http://dx.doi.org/10.4225/69/5979810a7dd6f	Cape Barron Island	species
Cape Barron Island	Animal tracking	Cape Barron Island_CBL 3	doi:10.4225/69/5979810a7dd6f	Australian Ocean Data Network	doi:10.4225/69/5979810a7dd6f	http://dx.doi.org/10.4225/69/5979810a7dd6f	Cape Barron Island	species
Cape Barron Island	Animal tracking	Cape Barron Island_CBL 30	doi:10.4225/69/5979810a7dd6f	Australian Ocean Data Network	doi:10.4225/69/5979810a7dd6f	http://dx.doi.org/10.4225/69/5979810a7dd6f	Cape Barron Island	species
Cape Barron Island	Animal tracking	Cape Barron Island_CBL 31	doi:10.4225/69/5979810a7dd6f	Australian Ocean Data Network	doi:10.4225/69/5979810a7dd6f	http://dx.doi.org/10.4225/69/5979810a7dd6f	Cape Barron Island	species
Cape Barron Island	Animal tracking	Cape Barron Island_CBL 32	doi:10.4225/69/5979810a7dd6f	Australian Ocean Data Network	doi:10.4225/69/5979810a7dd6f	http://dx.doi.org/10.4225/69/5979810a7dd6f	Cape Barron Island	species
Cape Barron Island	Animal tracking	Cape Barron Island_CBL 33	doi:10.4225/69/5979810a7dd6f	Australian Ocean Data Network	doi:10.4225/69/5979810a7dd6f	http://dx.doi.org/10.4225/69/5979810a7dd6f	Cape Barron Island	species
Cape Barron Island	Animal tracking	Cape Barron Island_CBL 34	doi:10.4225/69/5979810a7dd6f	Australian Ocean Data Network	doi:10.4225/69/5979810a7dd6f	http://dx.doi.org/10.4225/69/5979810a7dd6f	Cape Barron Island	species
Cape Barron Island	Animal tracking	Cape Barron Island_CBL 35	doi:10.4225/69/5979810a7dd6f	Australian Ocean Data Network	doi:10.4225/69/5979810a7dd6f	http://dx.doi.org/10.4225/69/5979810a7dd6f	Cape Barron Island	species
Cape Barron Island	Animal tracking	Cape Barron Island_CBL 36	doi:10.4225/69/5979810a7dd6f	Australian Ocean Data Network	doi:10.4225/69/5979810a7dd6f	http://dx.doi.org/10.4225/69/5979810a7dd6f	Cape Barron Island	species
Cape Barron Island	Animal tracking	Cape Barron Island_CBL 37	doi:10.4225/69/5979810a7dd6f	Australian Ocean Data Network	doi:10.4225/69/5979810a7dd6f	http://dx.doi.org/10.4225/69/5979810a7dd6f	Cape Barron Island	species
Cape Barron Island	Animal tracking	Cape Barron Island_CBL 38	doi:10.4225/69/5979810a7dd6f	Australian Ocean Data Network	doi:10.4225/69/5979810a7dd6f	http://dx.doi.org/10.4225/69/5979810a7dd6f	Cape Barron Island	species
Cape Barron Island	Animal tracking	Cape Barron Island_CBL 39	doi:10.4225/69/5979810a7dd6f	Australian Ocean Data Network	doi:10.4225/69/5979810a7dd6f	http://dx.doi.org/10.4225/69/5979810a7dd6f	Cape Barron Island	species
Cape Barron Island	Animal tracking	Cape Barron Island_CBL 4	doi:10.4225/69/5979810a7dd6f	Australian Ocean Data Network	doi:10.4225/69/5979810a7dd6f	http://dx.doi.org/10.4225/69/5979810a7dd6f	Cape Barron Island	species
Cape Barron Island	Animal tracking	Cape Barron Island_CBL 5	doi:10.4225/69/5979810a7dd6f	Australian Ocean Data Network	doi:10.4225/69/5979810a7dd6f	http://dx.doi.org/10.4225/69/5979810a7dd6f	Cape Barron Island	species
Cape Barron Island	Animal tracking	Cape Barron Island_CBL 6	doi:10.4225/69/5979810a7dd6f	Australian Ocean Data Network	doi:10.4225/69/5979810a7dd6f	http://dx.doi.org/10.4225/69/5979810a7dd6f	Cape Barron Island	species
Cape Barron Island	Animal tracking	Cape Barron Island_CBL 7	doi:10.4225/69/5979810a7dd6f	Australian Ocean Data Network	doi:10.4225/69/5979810a7dd6f	http://dx.doi.org/10.4225/69/5979810a7dd6f	Cape Barron Island	species
Cape Barron Island	Animal tracking	Cape Barron Island_CBL 8	doi:10.4225/69/5979810a7dd6f	Australian Ocean Data Network	doi:10.4225/69/5979810a7dd6f	http://dx.doi.org/10.4225/69/5979810a7dd6f	Cape Barron Island	species
Cape Barron Island	Animal tracking	Cape Barron Island_CBL 9	doi:10.4225/69/5979810a7dd6f	Australian Ocean Data Network	doi:10.4225/69/5979810a7dd6f	http://dx.doi.org/10.4225/69/5979810a7dd6f	Cape Barron Island	species
Centipede Reef	Animal tracking	Centipede Reef_Centipede 1	doi:10.4225/69/5979810a7dd6f	Australian Ocean Data Network	doi:10.4225/69/5979810a7dd6f	http://dx.doi.org/10.4225/69/5979810a7dd6f	Centipede Reef	species
Centipede Reef	Animal tracking	Centipede Reef_Centipede 2	doi:10.4225/69/5979810a7dd6f	Australian Ocean Data Network	doi:10.4225/69/5979810a7dd6f	http://dx.doi.org/10.4225/69/5979810a7dd6f	Centipede Reef	species
Central Line	Animal tracking	Central Line_CL1	doi:10.4225/69/5979810a7dd6f	Australian Ocean Data Network	doi:10.4225/69/5979810a7dd6f	http://dx.doi.org/10.4225/69/5979810a7dd6f	Central Line	species
Central Line	Animal tracking	Central Line_CL10	doi:10.4225/69/5979810a7dd6f	Australian Ocean Data Network	doi:10.4225/69/5979810a7dd6f	http://dx.doi.org/10.4225/69/5979810a7dd6f	Central Line	species
Central Line	Animal tracking	Central Line_CL11	doi:10.4225/69/5979810a7dd6f	Australian Ocean Data Network	doi:10.4225/69/5979810a7dd6f	http://dx.doi.org/10.4225/69/5979810a7dd6f	Central Line	species
Central Line	Animal tracking	Central Line_CL12	doi:10.4225/69/5979810a7dd6f	Australian Ocean Data Network	doi:10.4225/69/5979810a7dd6f	http://dx.doi.org/10.4225/69/5979810a7dd6f	Central Line	species
Central Line	Animal tracking	Central Line_CL13	doi:10.4225/69/5979810a7dd6f	Australian Ocean Data Network	doi:10.4225/69/5979810a7dd6f	http://dx.doi.org/10.4225/69/5979810a7dd6f	Central Line	species
Central Line	Animal tracking	Central Line_CL2	doi:10.4225/69/5979810a7dd6f	Australian Ocean Data Network	doi:10.4225/69/5979810a7dd6f	http://dx.doi.org/10.4225/69/5979810a7dd6f	Central Line	species
Central Line	Animal tracking	Central Line_CL3	doi:10.4225/69/5979810a7dd6f	Australian Ocean Data Network	doi:10.4225/69/5979810a7dd6f	http://dx.doi.org/10.4225/69/5979810a7dd6f	Central Line	species
Central Line	Animal tracking	Central Line_CL4	doi:10.4225/69/5979810a7dd6f	Australian Ocean Data Network	doi:10.4225/69/5979810a7dd6f	http://dx.doi.org/10.4225/69/5979810a7dd6f	Central Line	species
Central Line	Animal tracking	Central Line_CL5	doi:10.4225/69/5979810a7dd6f	Australian Ocean Data Network	doi:10.4225/69/5979810a7dd6f	http://dx.doi.org/10.4225/69/5979810a7dd6f	Central Line	species
Central Line	Animal tracking	Central Line_CL6	doi:10.4225/69/5979810a7dd6f	Australian Ocean Data Network	doi:10.4225/69/5979810a7dd6f	http://dx.doi.org/10.4225/69/5979810a7dd6f	Central Line	species
Central Line	Animal tracking	Central Line_CL7	doi:10.4225/69/5979810a7dd6f	Australian Ocean Data Network	doi:10.4225/69/5979810a7dd6f	http://dx.doi.org/10.4225/69/5979810a7dd6f	Central Line	species
Central Line	Animal tracking	Central Line_CL8	doi:10.4225/69/5979810a7dd6f	Australian Ocean Data Network	doi:10.4225/69/5979810a7dd6f	http://dx.doi.org/10.4225/69/5979810a7dd6f	Central Line	species
Central Line	Animal tracking	Central Line_CL9	doi:10.4225/69/5979810a7dd6f	Australian Ocean Data Network	doi:10.4225/69/5979810a7dd6f	http://dx.doi.org/10.4225/69/5979810a7dd6f	Central Line	species
Central Qld	Animal tracking	Central Qld_Bustard Head	doi:10.4225/69/5979810a7dd6f	Australian Ocean Data Network	doi:10.4225/69/5979810a7dd6f	http://dx.doi.org/10.4225/69/5979810a7dd6f	Central Qld	species
Chicken reef	Animal tracking	Chicken reef_Chicken 1	doi:10.4225/69/5979810a7dd6f	Australian Ocean Data Network	doi:10.4225/69/5979810a7dd6f	http://dx.doi.org/10.4225/69/5979810a7dd6f	Chicken reef	species
Chicken reef	Animal tracking	Chicken reef_Chicken 10	doi:10.4225/69/5979810a7dd6f	Australian Ocean Data Network	doi:10.4225/69/5979810a7dd6f	http://dx.doi.org/10.4225/69/5979810a7dd6f	Chicken reef	species
Chicken reef	Animal tracking	Chicken reef_Chicken 2	doi:10.4225/69/5979810a7dd6f	Australian Ocean Data Network	doi:10.4225/69/5979810a7dd6f	http://dx.doi.org/10.4225/69/5979810a7dd6f	Chicken reef	species
Chicken reef	Animal tracking	Chicken reef_Chicken 3	doi:10.4225/69/5979810a7dd6f	Australian Ocean Data Network	doi:10.4225/69/5979810a7dd6f	http://dx.doi.org/10.4225/69/5979810a7dd6f	Chicken reef	species
Chicken reef	Animal tracking	Chicken reef_Chicken 4	doi:10.4225/69/5979810a7dd6f	Australian Ocean Data Network	doi:10.4225/69/5979810a7dd6f	http://dx.doi.org/10.4225/69/5979810a7dd6f	Chicken reef	species
Chicken reef	Animal tracking	Chicken reef_Chicken 5	doi:10.4225/69/5979810a7dd6f	Australian Ocean Data Network	doi:10.4225/69/5979810a7dd6f	http://dx.doi.org/10.4225/69/5979810a7dd6f	Chicken reef	species
Chicken reef	Animal tracking	Chicken reef_Chicken 6	doi:10.4225/69/5979810a7dd6f	Australian Ocean Data Network	doi:10.4225/69/5979810a7dd6f	http://dx.doi.org/10.4225/69/5979810a7dd6f	Chicken reef	species
Chicken reef	Animal tracking	Chicken reef_Chicken 7	doi:10.4225/69/5979810a7dd6f	Australian Ocean Data Network	doi:10.4225/69/5979810a7dd6f	http://dx.doi.org/10.4225/69/5979810a7dd6f	Chicken reef	species
Chicken reef	Animal tracking	Chicken reef_Chicken 8	doi:10.4225/69/5979810a7dd6f	Australian Ocean Data Network	doi:10.4225/69/5979810a7dd6f	http://dx.doi.org/10.4225/69/5979810a7dd6f	Chicken reef	species
Chicken reef	Animal tracking	Chicken reef_Chicken 9	doi:10.4225/69/5979810a7dd6f	Australian Ocean Data Network	doi:10.4225/69/5979810a7dd6f	http://dx.doi.org/10.4225/69/5979810a7dd6f	Chicken reef	species
Clarence River	Animal tracking	Clarence River_Esk River	doi:10.4225/69/5979810a7dd6f	Australian Ocean Data Network	doi:10.4225/69/5979810a7dd6f	http://dx.doi.org/10.4225/69/5979810a7dd6f	Clarence River	species
Clarence River	Animal tracking	Clarence River_Freeburn Island (North)	doi:10.4225/69/5979810a7dd6f	Australian Ocean Data Network	doi:10.4225/69/5979810a7dd6f	http://dx.doi.org/10.4225/69/5979810a7dd6f	Clarence River	species
Clarence River	Animal tracking	Clarence River_Harwood Sugarmill	doi:10.4225/69/5979810a7dd6f	Australian Ocean Data Network	doi:10.4225/69/5979810a7dd6f	http://dx.doi.org/10.4225/69/5979810a7dd6f	Clarence River	species
Clarence River	Animal tracking	Clarence River_Iluka - Entrance	doi:10.4225/69/5979810a7dd6f	Australian Ocean Data Network	doi:10.4225/69/5979810a7dd6f	http://dx.doi.org/10.4225/69/5979810a7dd6f	Clarence River	species
Clarence River	Animal tracking	Clarence River_Middle Wall	doi:10.4225/69/5979810a7dd6f	Australian Ocean Data Network	doi:10.4225/69/5979810a7dd6f	http://dx.doi.org/10.4225/69/5979810a7dd6f	Clarence River	species
Clarence River	Animal tracking	Clarence River_North Arm - Ashby	doi:10.4225/69/5979810a7dd6f	Australian Ocean Data Network	doi:10.4225/69/5979810a7dd6f	http://dx.doi.org/10.4225/69/5979810a7dd6f	Clarence River	species
Clarence River	Animal tracking	Clarence River_Rabbit Island (South)	doi:10.4225/69/5979810a7dd6f	Australian Ocean Data Network	doi:10.4225/69/5979810a7dd6f	http://dx.doi.org/10.4225/69/5979810a7dd6f	Clarence River	species
Clarence River	Animal tracking	Clarence River_Romiaka Channel	doi:10.4225/69/5979810a7dd6f	Australian Ocean Data Network	doi:10.4225/69/5979810a7dd6f	http://dx.doi.org/10.4225/69/5979810a7dd6f	Clarence River	species
Clarence River	Animal tracking	Clarence River_Serpentine Creek	doi:10.4225/69/5979810a7dd6f	Australian Ocean Data Network	doi:10.4225/69/5979810a7dd6f	http://dx.doi.org/10.4225/69/5979810a7dd6f	Clarence River	species
Clarence River	Animal tracking	Clarence River_The Broadwater	doi:10.4225/69/5979810a7dd6f	Australian Ocean Data Network	doi:10.4225/69/5979810a7dd6f	http://dx.doi.org/10.4225/69/5979810a7dd6f	Clarence River	species
Clarence River	Animal tracking	Clarence River_Yamba - Entrance	doi:10.4225/69/5979810a7dd6f	Australian Ocean Data Network	doi:10.4225/69/5979810a7dd6f	http://dx.doi.org/10.4225/69/5979810a7dd6f	Clarence River	species
Clarence River	Animal tracking	Clarence River_Yamba Harbour	doi:10.4225/69/5979810a7dd6f	Australian Ocean Data Network	doi:10.4225/69/5979810a7dd6f	http://dx.doi.org/10.4225/69/5979810a7dd6f	Clarence River	species
Cleveland Bay	Animal tracking	Cleveland Bay_E1	doi:10.4225/69/5979810a7dd6f	Australian Ocean Data Network	doi:10.4225/69/5979810a7dd6f	http://dx.doi.org/10.4225/69/5979810a7dd6f	Cleveland Bay	species
Cleveland Bay	Animal tracking	Cleveland Bay_E6	doi:10.4225/69/5979810a7dd6f	Australian Ocean Data Network	doi:10.4225/69/5979810a7dd6f	http://dx.doi.org/10.4225/69/5979810a7dd6f	Cleveland Bay	species
Clever Buoy Trial 2016	Animal tracking	Clever Buoy Trial 2016_Clever Buoy Bondi	doi:10.4225/69/5979810a7dd6f	Australian Ocean Data Network	doi:10.4225/69/5979810a7dd6f	http://dx.doi.org/10.4225/69/5979810a7dd6f	Clever Buoy Trial 2016	species
Clever Buoy Trial 2016	Animal tracking	Clever Buoy Trial 2016_Clever Buoy Chowder Bay	doi:10.4225/69/5979810a7dd6f	Australian Ocean Data Network	doi:10.4225/69/5979810a7dd6f	http://dx.doi.org/10.4225/69/5979810a7dd6f	Clever Buoy Trial 2016	species
Clyde River	Animal tracking	Clyde River_Clyde_001	doi:10.4225/69/5979810a7dd6f	Australian Ocean Data Network	doi:10.4225/69/5979810a7dd6f	http://dx.doi.org/10.4225/69/5979810a7dd6f	Clyde River	species
Clyde River	Animal tracking	Clyde River_Clyde_002	doi:10.4225/69/5979810a7dd6f	Australian Ocean Data Network	doi:10.4225/69/5979810a7dd6f	http://dx.doi.org/10.4225/69/5979810a7dd6f	Clyde River	species
Clyde River	Animal tracking	Clyde River_Clyde_003	doi:10.4225/69/5979810a7dd6f	Australian Ocean Data Network	doi:10.4225/69/5979810a7dd6f	http://dx.doi.org/10.4225/69/5979810a7dd6f	Clyde River	species
Clyde River	Animal tracking	Clyde River_Clyde_004	doi:10.4225/69/5979810a7dd6f	Australian Ocean Data Network	doi:10.4225/69/5979810a7dd6f	http://dx.doi.org/10.4225/69/5979810a7dd6f	Clyde River	species
Clyde River	Animal tracking	Clyde River_Clyde_005	doi:10.4225/69/5979810a7dd6f	Australian Ocean Data Network	doi:10.4225/69/5979810a7dd6f	http://dx.doi.org/10.4225/69/5979810a7dd6f	Clyde River	species
Clyde River	Animal tracking	Clyde River_Clyde_006	doi:10.4225/69/5979810a7dd6f	Australian Ocean Data Network	doi:10.4225/69/5979810a7dd6f	http://dx.doi.org/10.4225/69/5979810a7dd6f	Clyde River	species
Clyde River	Animal tracking	Clyde River_Clyde_007	doi:10.4225/69/5979810a7dd6f	Australian Ocean Data Network	doi:10.4225/69/5979810a7dd6f	http://dx.doi.org/10.4225/69/5979810a7dd6f	Clyde River	species
Clyde River	Animal tracking	Clyde River_Clyde_008	doi:10.4225/69/5979810a7dd6f	Australian Ocean Data Network	doi:10.4225/69/5979810a7dd6f	http://dx.doi.org/10.4225/69/5979810a7dd6f	Clyde River	species
Clyde River	Animal tracking	Clyde River_Clyde_009	doi:10.4225/69/5979810a7dd6f	Australian Ocean Data Network	doi:10.4225/69/5979810a7dd6f	http://dx.doi.org/10.4225/69/5979810a7dd6f	Clyde River	species
Clyde River	Animal tracking	Clyde River_Clyde_010	doi:10.4225/69/5979810a7dd6f	Australian Ocean Data Network	doi:10.4225/69/5979810a7dd6f	http://dx.doi.org/10.4225/69/5979810a7dd6f	Clyde River	species
Clyde River	Animal tracking	Clyde River_Clyde_011	doi:10.4225/69/5979810a7dd6f	Australian Ocean Data Network	doi:10.4225/69/5979810a7dd6f	http://dx.doi.org/10.4225/69/5979810a7dd6f	Clyde River	species
Clyde River	Animal tracking	Clyde River_Clyde_012	doi:10.4225/69/5979810a7dd6f	Australian Ocean Data Network	doi:10.4225/69/5979810a7dd6f	http://dx.doi.org/10.4225/69/5979810a7dd6f	Clyde River	species
Clyde River	Animal tracking	Clyde River_Clyde_013	doi:10.4225/69/5979810a7dd6f	Australian Ocean Data Network	doi:10.4225/69/5979810a7dd6f	http://dx.doi.org/10.4225/69/5979810a7dd6f	Clyde River	species
Clyde River	Animal tracking	Clyde River_Clyde_014	doi:10.4225/69/5979810a7dd6f	Australian Ocean Data Network	doi:10.4225/69/5979810a7dd6f	http://dx.doi.org/10.4225/69/5979810a7dd6f	Clyde River	species
Clyde River	Animal tracking	Clyde River_Clyde_015	doi:10.4225/69/5979810a7dd6f	Australian Ocean Data Network	doi:10.4225/69/5979810a7dd6f	http://dx.doi.org/10.4225/69/5979810a7dd6f	Clyde River	species
Clyde River	Animal tracking	Clyde River_Clyde_016	doi:10.4225/69/5979810a7dd6f	Australian Ocean Data Network	doi:10.4225/69/5979810a7dd6f	http://dx.doi.org/10.4225/69/5979810a7dd6f	Clyde River	species
Clyde River	Animal tracking	Clyde River_Clyde_017	doi:10.4225/69/5979810a7dd6f	Australian Ocean Data Network	doi:10.4225/69/5979810a7dd6f	http://dx.doi.org/10.4225/69/5979810a7dd6f	Clyde River	species
Clyde River	Animal tracking	Clyde River_Clyde_018	doi:10.4225/69/5979810a7dd6f	Australian Ocean Data Network	doi:10.4225/69/5979810a7dd6f	http://dx.doi.org/10.4225/69/5979810a7dd6f	Clyde River	species
Clyde River	Animal tracking	Clyde River_Clyde_019	doi:10.4225/69/5979810a7dd6f	Australian Ocean Data Network	doi:10.4225/69/5979810a7dd6f	http://dx.doi.org/10.4225/69/5979810a7dd6f	Clyde River	species
Clyde River	Animal tracking	Clyde River_Clyde_020	doi:10.4225/69/5979810a7dd6f	Australian Ocean Data Network	doi:10.4225/69/5979810a7dd6f	http://dx.doi.org/10.4225/69/5979810a7dd6f	Clyde River	species
Clyde River	Animal tracking	Clyde River_Clyde_021	doi:10.4225/69/5979810a7dd6f	Australian Ocean Data Network	doi:10.4225/69/5979810a7dd6f	http://dx.doi.org/10.4225/69/5979810a7dd6f	Clyde River	species
Clyde River	Animal tracking	Clyde River_Clyde_022	doi:10.4225/69/5979810a7dd6f	Australian Ocean Data Network	doi:10.4225/69/5979810a7dd6f	http://dx.doi.org/10.4225/69/5979810a7dd6f	Clyde River	species
Clyde River	Animal tracking	Clyde River_Clyde_023	doi:10.4225/69/5979810a7dd6f	Australian Ocean Data Network	doi:10.4225/69/5979810a7dd6f	http://dx.doi.org/10.4225/69/5979810a7dd6f	Clyde River	species
Clyde River	Animal tracking	Clyde River_Clyde_024	doi:10.4225/69/5979810a7dd6f	Australian Ocean Data Network	doi:10.4225/69/5979810a7dd6f	http://dx.doi.org/10.4225/69/5979810a7dd6f	Clyde River	species
Clyde River	Animal tracking	Clyde River_Clyde_025	doi:10.4225/69/5979810a7dd6f	Australian Ocean Data Network	doi:10.4225/69/5979810a7dd6f	http://dx.doi.org/10.4225/69/5979810a7dd6f	Clyde River	species
Clyde River	Animal tracking	Clyde River_Clyde_026	doi:10.4225/69/5979810a7dd6f	Australian Ocean Data Network	doi:10.4225/69/5979810a7dd6f	http://dx.doi.org/10.4225/69/5979810a7dd6f	Clyde River	species
Clyde River	Animal tracking	Clyde River_Clyde_027	doi:10.4225/69/5979810a7dd6f	Australian Ocean Data Network	doi:10.4225/69/5979810a7dd6f	http://dx.doi.org/10.4225/69/5979810a7dd6f	Clyde River	species
Clyde River	Animal tracking	Clyde River_Clyde_028	doi:10.4225/69/5979810a7dd6f	Australian Ocean Data Network	doi:10.4225/69/5979810a7dd6f	http://dx.doi.org/10.4225/69/5979810a7dd6f	Clyde River	species
Clyde River	Animal tracking	Clyde River_Clyde_029	doi:10.4225/69/5979810a7dd6f	Australian Ocean Data Network	doi:10.4225/69/5979810a7dd6f	http://dx.doi.org/10.4225/69/5979810a7dd6f	Clyde River	species
Clyde River	Animal tracking	Clyde River_Clyde_030	doi:10.4225/69/5979810a7dd6f	Australian Ocean Data Network	doi:10.4225/69/5979810a7dd6f	http://dx.doi.org/10.4225/69/5979810a7dd6f	Clyde River	species
Clyde River	Animal tracking	Clyde River_Clyde_031	doi:10.4225/69/5979810a7dd6f	Australian Ocean Data Network	doi:10.4225/69/5979810a7dd6f	http://dx.doi.org/10.4225/69/5979810a7dd6f	Clyde River	species
Clyde River	Animal tracking	Clyde River_Clyde_032	doi:10.4225/69/5979810a7dd6f	Australian Ocean Data Network	doi:10.4225/69/5979810a7dd6f	http://dx.doi.org/10.4225/69/5979810a7dd6f	Clyde River	species
Clyde River	Animal tracking	Clyde River_Clyde_033	doi:10.4225/69/5979810a7dd6f	Australian Ocean Data Network	doi:10.4225/69/5979810a7dd6f	http://dx.doi.org/10.4225/69/5979810a7dd6f	Clyde River	species
Clyde River	Animal tracking	Clyde River_Clyde_034	doi:10.4225/69/5979810a7dd6f	Australian Ocean Data Network	doi:10.4225/69/5979810a7dd6f	http://dx.doi.org/10.4225/69/5979810a7dd6f	Clyde River	species
Coffs Harbour line	Animal tracking	Coffs Harbour line_CH 1	doi:10.4225/69/5979810a7dd6f	Australian Ocean Data Network	doi:10.4225/69/5979810a7dd6f	http://dx.doi.org/10.4225/69/5979810a7dd6f	Coffs Harbour line	species
Coffs Harbour line	Animal tracking	Coffs Harbour line_CH 10	doi:10.4225/69/5979810a7dd6f	Australian Ocean Data Network	doi:10.4225/69/5979810a7dd6f	http://dx.doi.org/10.4225/69/5979810a7dd6f	Coffs Harbour line	species
Coffs Harbour line	Animal tracking	Coffs Harbour line_CH 11	doi:10.4225/69/5979810a7dd6f	Australian Ocean Data Network	doi:10.4225/69/5979810a7dd6f	http://dx.doi.org/10.4225/69/5979810a7dd6f	Coffs Harbour line	species
Coffs Harbour line	Animal tracking	Coffs Harbour line_CH 12	doi:10.4225/69/5979810a7dd6f	Australian Ocean Data Network	doi:10.4225/69/5979810a7dd6f	http://dx.doi.org/10.4225/69/5979810a7dd6f	Coffs Harbour line	species
Coffs Harbour line	Animal tracking	Coffs Harbour line_CH 13	doi:10.4225/69/5979810a7dd6f	Australian Ocean Data Network	doi:10.4225/69/5979810a7dd6f	http://dx.doi.org/10.4225/69/5979810a7dd6f	Coffs Harbour line	species
Coffs Harbour line	Animal tracking	Coffs Harbour line_CH 14	doi:10.4225/69/5979810a7dd6f	Australian Ocean Data Network	doi:10.4225/69/5979810a7dd6f	http://dx.doi.org/10.4225/69/5979810a7dd6f	Coffs Harbour line	species
Coffs Harbour line	Animal tracking	Coffs Harbour line_CH 15	doi:10.4225/69/5979810a7dd6f	Australian Ocean Data Network	doi:10.4225/69/5979810a7dd6f	http://dx.doi.org/10.4225/69/5979810a7dd6f	Coffs Harbour line	species
Coffs Harbour line	Animal tracking	Coffs Harbour line_CH 2	doi:10.4225/69/5979810a7dd6f	Australian Ocean Data Network	doi:10.4225/69/5979810a7dd6f	http://dx.doi.org/10.4225/69/5979810a7dd6f	Coffs Harbour line	species
Coffs Harbour line	Animal tracking	Coffs Harbour line_CH 3	doi:10.4225/69/5979810a7dd6f	Australian Ocean Data Network	doi:10.4225/69/5979810a7dd6f	http://dx.doi.org/10.4225/69/5979810a7dd6f	Coffs Harbour line	species
Coffs Harbour line	Animal tracking	Coffs Harbour line_CH 4	doi:10.4225/69/5979810a7dd6f	Australian Ocean Data Network	doi:10.4225/69/5979810a7dd6f	http://dx.doi.org/10.4225/69/5979810a7dd6f	Coffs Harbour line	species
Coffs Harbour line	Animal tracking	Coffs Harbour line_CH 5	doi:10.4225/69/5979810a7dd6f	Australian Ocean Data Network	doi:10.4225/69/5979810a7dd6f	http://dx.doi.org/10.4225/69/5979810a7dd6f	Coffs Harbour line	species
Coffs Harbour line	Animal tracking	Coffs Harbour line_CH 6	doi:10.4225/69/5979810a7dd6f	Australian Ocean Data Network	doi:10.4225/69/5979810a7dd6f	http://dx.doi.org/10.4225/69/5979810a7dd6f	Coffs Harbour line	species
Coffs Harbour line	Animal tracking	Coffs Harbour line_CH 7	doi:10.4225/69/5979810a7dd6f	Australian Ocean Data Network	doi:10.4225/69/5979810a7dd6f	http://dx.doi.org/10.4225/69/5979810a7dd6f	Coffs Harbour line	species
Coffs Harbour line	Animal tracking	Coffs Harbour line_CH 8	doi:10.4225/69/5979810a7dd6f	Australian Ocean Data Network	doi:10.4225/69/5979810a7dd6f	http://dx.doi.org/10.4225/69/5979810a7dd6f	Coffs Harbour line	species
Coffs Harbour line	Animal tracking	Coffs Harbour line_CH 9	doi:10.4225/69/5979810a7dd6f	Australian Ocean Data Network	doi:10.4225/69/5979810a7dd6f	http://dx.doi.org/10.4225/69/5979810a7dd6f	Coffs Harbour line	species
Coffs Harbour line	Animal tracking	Coffs Harbour line_CHS 1	doi:10.4225/69/5979810a7dd6f	Australian Ocean Data Network	doi:10.4225/69/5979810a7dd6f	http://dx.doi.org/10.4225/69/5979810a7dd6f	Coffs Harbour line	species
Coffs Harbour line	Animal tracking	Coffs Harbour line_CHS 10	doi:10.4225/69/5979810a7dd6f	Australian Ocean Data Network	doi:10.4225/69/5979810a7dd6f	http://dx.doi.org/10.4225/69/5979810a7dd6f	Coffs Harbour line	species
Coffs Harbour line	Animal tracking	Coffs Harbour line_CHS 11	doi:10.4225/69/5979810a7dd6f	Australian Ocean Data Network	doi:10.4225/69/5979810a7dd6f	http://dx.doi.org/10.4225/69/5979810a7dd6f	Coffs Harbour line	species
Coffs Harbour line	Animal tracking	Coffs Harbour line_CHS 12	doi:10.4225/69/5979810a7dd6f	Australian Ocean Data Network	doi:10.4225/69/5979810a7dd6f	http://dx.doi.org/10.4225/69/5979810a7dd6f	Coffs Harbour line	species
Coffs Harbour line	Animal tracking	Coffs Harbour line_CHS 13	doi:10.4225/69/5979810a7dd6f	Australian Ocean Data Network	doi:10.4225/69/5979810a7dd6f	http://dx.doi.org/10.4225/69/5979810a7dd6f	Coffs Harbour line	species
Coffs Harbour line	Animal tracking	Coffs Harbour line_CHS 14	doi:10.4225/69/5979810a7dd6f	Australian Ocean Data Network	doi:10.4225/69/5979810a7dd6f	http://dx.doi.org/10.4225/69/5979810a7dd6f	Coffs Harbour line	species
Coffs Harbour line	Animal tracking	Coffs Harbour line_CHS 15	doi:10.4225/69/5979810a7dd6f	Australian Ocean Data Network	doi:10.4225/69/5979810a7dd6f	http://dx.doi.org/10.4225/69/5979810a7dd6f	Coffs Harbour line	species
Coffs Harbour line	Animal tracking	Coffs Harbour line_CHS 2	doi:10.4225/69/5979810a7dd6f	Australian Ocean Data Network	doi:10.4225/69/5979810a7dd6f	http://dx.doi.org/10.4225/69/5979810a7dd6f	Coffs Harbour line	species
Coffs Harbour line	Animal tracking	Coffs Harbour line_CHS 3	doi:10.4225/69/5979810a7dd6f	Australian Ocean Data Network	doi:10.4225/69/5979810a7dd6f	http://dx.doi.org/10.4225/69/5979810a7dd6f	Coffs Harbour line	species
Coffs Harbour line	Animal tracking	Coffs Harbour line_CHS 4	doi:10.4225/69/5979810a7dd6f	Australian Ocean Data Network	doi:10.4225/69/5979810a7dd6f	http://dx.doi.org/10.4225/69/5979810a7dd6f	Coffs Harbour line	species
Coffs Harbour line	Animal tracking	Coffs Harbour line_CHS 5	doi:10.4225/69/5979810a7dd6f	Australian Ocean Data Network	doi:10.4225/69/5979810a7dd6f	http://dx.doi.org/10.4225/69/5979810a7dd6f	Coffs Harbour line	species
Coffs Harbour line	Animal tracking	Coffs Harbour line_CHS 6	doi:10.4225/69/5979810a7dd6f	Australian Ocean Data Network	doi:10.4225/69/5979810a7dd6f	http://dx.doi.org/10.4225/69/5979810a7dd6f	Coffs Harbour line	species
Coffs Harbour line	Animal tracking	Coffs Harbour line_CHS 7	doi:10.4225/69/5979810a7dd6f	Australian Ocean Data Network	doi:10.4225/69/5979810a7dd6f	http://dx.doi.org/10.4225/69/5979810a7dd6f	Coffs Harbour line	species
Coffs Harbour line	Animal tracking	Coffs Harbour line_CHS 8	doi:10.4225/69/5979810a7dd6f	Australian Ocean Data Network	doi:10.4225/69/5979810a7dd6f	http://dx.doi.org/10.4225/69/5979810a7dd6f	Coffs Harbour line	species
Coffs Harbour line	Animal tracking	Coffs Harbour line_CHS 9	doi:10.4225/69/5979810a7dd6f	Australian Ocean Data Network	doi:10.4225/69/5979810a7dd6f	http://dx.doi.org/10.4225/69/5979810a7dd6f	Coffs Harbour line	species
Coral Bay	Animal tracking	Coral Bay_23rd Parallel East	doi:10.4225/69/5979810a7dd6f	Australian Ocean Data Network	doi:10.4225/69/5979810a7dd6f	http://dx.doi.org/10.4225/69/5979810a7dd6f	Coral Bay	species
Coral Bay	Animal tracking	Coral Bay_23rd Parallel West	doi:10.4225/69/5979810a7dd6f	Australian Ocean Data Network	doi:10.4225/69/5979810a7dd6f	http://dx.doi.org/10.4225/69/5979810a7dd6f	Coral Bay	species
Coral Bay	Animal tracking	Coral Bay_bb1	doi:10.4225/69/5979810a7dd6f	Australian Ocean Data Network	doi:10.4225/69/5979810a7dd6f	http://dx.doi.org/10.4225/69/5979810a7dd6f	Coral Bay	species
Coral Bay	Animal tracking	Coral Bay_bb2	doi:10.4225/69/5979810a7dd6f	Australian Ocean Data Network	doi:10.4225/69/5979810a7dd6f	http://dx.doi.org/10.4225/69/5979810a7dd6f	Coral Bay	species
Coral Bay	Animal tracking	Coral Bay_bb3	doi:10.4225/69/5979810a7dd6f	Australian Ocean Data Network	doi:10.4225/69/5979810a7dd6f	http://dx.doi.org/10.4225/69/5979810a7dd6f	Coral Bay	species
Coral Bay	Animal tracking	Coral Bay_bb4	doi:10.4225/69/5979810a7dd6f	Australian Ocean Data Network	doi:10.4225/69/5979810a7dd6f	http://dx.doi.org/10.4225/69/5979810a7dd6f	Coral Bay	species
Coral Bay	Animal tracking	Coral Bay_bb5	doi:10.4225/69/5979810a7dd6f	Australian Ocean Data Network	doi:10.4225/69/5979810a7dd6f	http://dx.doi.org/10.4225/69/5979810a7dd6f	Coral Bay	species
Coral Bay	Animal tracking	Coral Bay_bb6	doi:10.4225/69/5979810a7dd6f	Australian Ocean Data Network	doi:10.4225/69/5979810a7dd6f	http://dx.doi.org/10.4225/69/5979810a7dd6f	Coral Bay	species
Coral Bay	Animal tracking	Coral Bay_North Reef c/s	doi:10.4225/69/5979810a7dd6f	Australian Ocean Data Network	doi:10.4225/69/5979810a7dd6f	http://dx.doi.org/10.4225/69/5979810a7dd6f	Coral Bay	species
Coral Bay	Animal tracking	Coral Bay_Oyster Bridge c/s	doi:10.4225/69/5979810a7dd6f	Australian Ocean Data Network	doi:10.4225/69/5979810a7dd6f	http://dx.doi.org/10.4225/69/5979810a7dd6f	Coral Bay	species
Coral Bay	Animal tracking	Coral Bay_Palm Tree	doi:10.4225/69/5979810a7dd6f	Australian Ocean Data Network	doi:10.4225/69/5979810a7dd6f	http://dx.doi.org/10.4225/69/5979810a7dd6f	Coral Bay	species
Coral Bay	Animal tracking	Coral Bay_Point Maud	doi:10.4225/69/5979810a7dd6f	Australian Ocean Data Network	doi:10.4225/69/5979810a7dd6f	http://dx.doi.org/10.4225/69/5979810a7dd6f	Coral Bay	species
Coral Bay	Animal tracking	Coral Bay_Skeleton Beach Skully inner	doi:10.4225/69/5979810a7dd6f	Australian Ocean Data Network	doi:10.4225/69/5979810a7dd6f	http://dx.doi.org/10.4225/69/5979810a7dd6f	Coral Bay	species
Coral Bay	Animal tracking	Coral Bay_Skeleton Beach Skully North	doi:10.4225/69/5979810a7dd6f	Australian Ocean Data Network	doi:10.4225/69/5979810a7dd6f	http://dx.doi.org/10.4225/69/5979810a7dd6f	Coral Bay	species
Coral Bay	Animal tracking	Coral Bay_Skeleton Beach South Ashos	doi:10.4225/69/5979810a7dd6f	Australian Ocean Data Network	doi:10.4225/69/5979810a7dd6f	http://dx.doi.org/10.4225/69/5979810a7dd6f	Coral Bay	species
Coral Bay	Animal tracking	Coral Bay_Skully Beach mid 1	doi:10.4225/69/5979810a7dd6f	Australian Ocean Data Network	doi:10.4225/69/5979810a7dd6f	http://dx.doi.org/10.4225/69/5979810a7dd6f	Coral Bay	species
Coral Bay	Animal tracking	Coral Bay_Skully Beach mid 2	doi:10.4225/69/5979810a7dd6f	Australian Ocean Data Network	doi:10.4225/69/5979810a7dd6f	http://dx.doi.org/10.4225/69/5979810a7dd6f	Coral Bay	species
Coral Bay	Animal tracking	Coral Bay_Skully Beach South	doi:10.4225/69/5979810a7dd6f	Australian Ocean Data Network	doi:10.4225/69/5979810a7dd6f	http://dx.doi.org/10.4225/69/5979810a7dd6f	Coral Bay	species
Coral Bay	Animal tracking	Coral Bay_South Line 1	doi:10.4225/69/5979810a7dd6f	Australian Ocean Data Network	doi:10.4225/69/5979810a7dd6f	http://dx.doi.org/10.4225/69/5979810a7dd6f	Coral Bay	species
Coral Bay	Animal tracking	Coral Bay_South line 2	doi:10.4225/69/5979810a7dd6f	Australian Ocean Data Network	doi:10.4225/69/5979810a7dd6f	http://dx.doi.org/10.4225/69/5979810a7dd6f	Coral Bay	species
Coral Bay	Animal tracking	Coral Bay_South line 3	doi:10.4225/69/5979810a7dd6f	Australian Ocean Data Network	doi:10.4225/69/5979810a7dd6f	http://dx.doi.org/10.4225/69/5979810a7dd6f	Coral Bay	species
Coral Bay	Animal tracking	Coral Bay_Stanley Pool East	doi:10.4225/69/5979810a7dd6f	Australian Ocean Data Network	doi:10.4225/69/5979810a7dd6f	http://dx.doi.org/10.4225/69/5979810a7dd6f	Coral Bay	species
Coral Bay	Animal tracking	Coral Bay_Stanley Pool Mid	doi:10.4225/69/5979810a7dd6f	Australian Ocean Data Network	doi:10.4225/69/5979810a7dd6f	http://dx.doi.org/10.4225/69/5979810a7dd6f	Coral Bay	species
Coral Bay	Animal tracking	Coral Bay_Stanley Pool North	doi:10.4225/69/5979810a7dd6f	Australian Ocean Data Network	doi:10.4225/69/5979810a7dd6f	http://dx.doi.org/10.4225/69/5979810a7dd6f	Coral Bay	species
Coral Bay	Animal tracking	Coral Bay_Stanley Pool North Reef	doi:10.4225/69/5979810a7dd6f	Australian Ocean Data Network	doi:10.4225/69/5979810a7dd6f	http://dx.doi.org/10.4225/69/5979810a7dd6f	Coral Bay	species
Coral Bay	Animal tracking	Coral Bay_Stanley Pool Turtles	doi:10.4225/69/5979810a7dd6f	Australian Ocean Data Network	doi:10.4225/69/5979810a7dd6f	http://dx.doi.org/10.4225/69/5979810a7dd6f	Coral Bay	species
Coral Bay	Animal tracking	Coral Bay_Stanley Pool West	doi:10.4225/69/5979810a7dd6f	Australian Ocean Data Network	doi:10.4225/69/5979810a7dd6f	http://dx.doi.org/10.4225/69/5979810a7dd6f	Coral Bay	species
Corner Inlet Victoria	Animal tracking	Corner Inlet Victoria_FranklinChannel_1	doi:10.4225/69/5979810a7dd6f	Australian Ocean Data Network	doi:10.4225/69/5979810a7dd6f	http://dx.doi.org/10.4225/69/5979810a7dd6f	Corner Inlet Victoria	species
Corner Inlet Victoria	Animal tracking	Corner Inlet Victoria_FranklinChannel_2	doi:10.4225/69/5979810a7dd6f	Australian Ocean Data Network	doi:10.4225/69/5979810a7dd6f	http://dx.doi.org/10.4225/69/5979810a7dd6f	Corner Inlet Victoria	species
Corner Inlet Victoria	Animal tracking	Corner Inlet Victoria_FranklinEast_1	doi:10.4225/69/5979810a7dd6f	Australian Ocean Data Network	doi:10.4225/69/5979810a7dd6f	http://dx.doi.org/10.4225/69/5979810a7dd6f	Corner Inlet Victoria	species
Corner Inlet Victoria	Animal tracking	Corner Inlet Victoria_FranklinEast_2	doi:10.4225/69/5979810a7dd6f	Australian Ocean Data Network	doi:10.4225/69/5979810a7dd6f	http://dx.doi.org/10.4225/69/5979810a7dd6f	Corner Inlet Victoria	species
Corner Inlet Victoria	Animal tracking	Corner Inlet Victoria_Lewis_1	doi:10.4225/69/5979810a7dd6f	Australian Ocean Data Network	doi:10.4225/69/5979810a7dd6f	http://dx.doi.org/10.4225/69/5979810a7dd6f	Corner Inlet Victoria	species
Corner Inlet Victoria	Animal tracking	Corner Inlet Victoria_Rabbit_10m	doi:10.4225/69/5979810a7dd6f	Australian Ocean Data Network	doi:10.4225/69/5979810a7dd6f	http://dx.doi.org/10.4225/69/5979810a7dd6f	Corner Inlet Victoria	species
Corner Inlet Victoria	Animal tracking	Corner Inlet Victoria_Rabbit_15m	doi:10.4225/69/5979810a7dd6f	Australian Ocean Data Network	doi:10.4225/69/5979810a7dd6f	http://dx.doi.org/10.4225/69/5979810a7dd6f	Corner Inlet Victoria	species
Corner Inlet Victoria	Animal tracking	Corner Inlet Victoria_Rabbit_20m	doi:10.4225/69/5979810a7dd6f	Australian Ocean Data Network	doi:10.4225/69/5979810a7dd6f	http://dx.doi.org/10.4225/69/5979810a7dd6f	Corner Inlet Victoria	species
Corner Inlet Victoria	Animal tracking	Corner Inlet Victoria_Rabbit_22m	doi:10.4225/69/5979810a7dd6f	Australian Ocean Data Network	doi:10.4225/69/5979810a7dd6f	http://dx.doi.org/10.4225/69/5979810a7dd6f	Corner Inlet Victoria	species
Corner Inlet Victoria	Animal tracking	Corner Inlet Victoria_Toora_1	doi:10.4225/69/5979810a7dd6f	Australian Ocean Data Network	doi:10.4225/69/5979810a7dd6f	http://dx.doi.org/10.4225/69/5979810a7dd6f	Corner Inlet Victoria	species
Corner Inlet Victoria	Animal tracking	Corner Inlet Victoria_WP_01	doi:10.4225/69/5979810a7dd6f	Australian Ocean Data Network	doi:10.4225/69/5979810a7dd6f	http://dx.doi.org/10.4225/69/5979810a7dd6f	Corner Inlet Victoria	species
Corner Inlet Victoria	Animal tracking	Corner Inlet Victoria_WP_02	doi:10.4225/69/5979810a7dd6f	Australian Ocean Data Network	doi:10.4225/69/5979810a7dd6f	http://dx.doi.org/10.4225/69/5979810a7dd6f	Corner Inlet Victoria	species
Corner Inlet Victoria	Animal tracking	Corner Inlet Victoria_WP_05	doi:10.4225/69/5979810a7dd6f	Australian Ocean Data Network	doi:10.4225/69/5979810a7dd6f	http://dx.doi.org/10.4225/69/5979810a7dd6f	Corner Inlet Victoria	species
Corner Inlet Victoria	Animal tracking	Corner Inlet Victoria_WP_09	doi:10.4225/69/5979810a7dd6f	Australian Ocean Data Network	doi:10.4225/69/5979810a7dd6f	http://dx.doi.org/10.4225/69/5979810a7dd6f	Corner Inlet Victoria	species
Corner Inlet Victoria	Animal tracking	Corner Inlet Victoria_WP_10.3	doi:10.4225/69/5979810a7dd6f	Australian Ocean Data Network	doi:10.4225/69/5979810a7dd6f	http://dx.doi.org/10.4225/69/5979810a7dd6f	Corner Inlet Victoria	species
Cotton Reef	Animal tracking	Cotton Reef_Cotton 1	doi:10.4225/69/5979810a7dd6f	Australian Ocean Data Network	doi:10.4225/69/5979810a7dd6f	http://dx.doi.org/10.4225/69/5979810a7dd6f	Cotton Reef	species
CTBAR	Animal tracking	CTBAR_CTBAR East	doi:10.4225/69/5979810a7dd6f	Australian Ocean Data Network	doi:10.4225/69/5979810a7dd6f	http://dx.doi.org/10.4225/69/5979810a7dd6f	CTBAR	species
CTBAR	Animal tracking	CTBAR_CTBAR Headland	doi:10.4225/69/5979810a7dd6f	Australian Ocean Data Network	doi:10.4225/69/5979810a7dd6f	http://dx.doi.org/10.4225/69/5979810a7dd6f	CTBAR	species
CTBAR	Animal tracking	CTBAR_CTBAR Mid-North	doi:10.4225/69/5979810a7dd6f	Australian Ocean Data Network	doi:10.4225/69/5979810a7dd6f	http://dx.doi.org/10.4225/69/5979810a7dd6f	CTBAR	species
CTBAR	Animal tracking	CTBAR_CTBAR Mid-South	doi:10.4225/69/5979810a7dd6f	Australian Ocean Data Network	doi:10.4225/69/5979810a7dd6f	http://dx.doi.org/10.4225/69/5979810a7dd6f	CTBAR	species
CTBAR	Animal tracking	CTBAR_CTBAR New1	doi:10.4225/69/5979810a7dd6f	Australian Ocean Data Network	doi:10.4225/69/5979810a7dd6f	http://dx.doi.org/10.4225/69/5979810a7dd6f	CTBAR	species
CTBAR	Animal tracking	CTBAR_CTBAR New2	doi:10.4225/69/5979810a7dd6f	Australian Ocean Data Network	doi:10.4225/69/5979810a7dd6f	http://dx.doi.org/10.4225/69/5979810a7dd6f	CTBAR	species
CTBAR	Animal tracking	CTBAR_CTBAR New3	doi:10.4225/69/5979810a7dd6f	Australian Ocean Data Network	doi:10.4225/69/5979810a7dd6f	http://dx.doi.org/10.4225/69/5979810a7dd6f	CTBAR	species
CTBAR	Animal tracking	CTBAR_CTBAR NewHeadland	doi:10.4225/69/5979810a7dd6f	Australian Ocean Data Network	doi:10.4225/69/5979810a7dd6f	http://dx.doi.org/10.4225/69/5979810a7dd6f	CTBAR	species
CTBAR	Animal tracking	CTBAR_CTBAR NewNorth	doi:10.4225/69/5979810a7dd6f	Australian Ocean Data Network	doi:10.4225/69/5979810a7dd6f	http://dx.doi.org/10.4225/69/5979810a7dd6f	CTBAR	species
CTBAR	Animal tracking	CTBAR_CTBAR NewWest	doi:10.4225/69/5979810a7dd6f	Australian Ocean Data Network	doi:10.4225/69/5979810a7dd6f	http://dx.doi.org/10.4225/69/5979810a7dd6f	CTBAR	species
CTBAR	Animal tracking	CTBAR_CTBAR Outside NEW	doi:10.4225/69/5979810a7dd6f	Australian Ocean Data Network	doi:10.4225/69/5979810a7dd6f	http://dx.doi.org/10.4225/69/5979810a7dd6f	CTBAR	species
CTBAR	Animal tracking	CTBAR_CTBAR Outside OLD	doi:10.4225/69/5979810a7dd6f	Australian Ocean Data Network	doi:10.4225/69/5979810a7dd6f	http://dx.doi.org/10.4225/69/5979810a7dd6f	CTBAR	species
CTBAR	Animal tracking	CTBAR_CTBAR SouthNew	doi:10.4225/69/5979810a7dd6f	Australian Ocean Data Network	doi:10.4225/69/5979810a7dd6f	http://dx.doi.org/10.4225/69/5979810a7dd6f	CTBAR	species
CTBAR	Animal tracking	CTBAR_CTBAR West	doi:10.4225/69/5979810a7dd6f	Australian Ocean Data Network	doi:10.4225/69/5979810a7dd6f	http://dx.doi.org/10.4225/69/5979810a7dd6f	CTBAR	species
Davies Reef	Animal tracking	Davies Reef_Davies 1	doi:10.4225/69/5979810a7dd6f	Australian Ocean Data Network	doi:10.4225/69/5979810a7dd6f	http://dx.doi.org/10.4225/69/5979810a7dd6f	Davies Reef	species
Davies Reef	Animal tracking	Davies Reef_Davies 2	doi:10.4225/69/5979810a7dd6f	Australian Ocean Data Network	doi:10.4225/69/5979810a7dd6f	http://dx.doi.org/10.4225/69/5979810a7dd6f	Davies Reef	species
Estuarine gates	Animal tracking	Estuarine gates_Basin_001	doi:10.4225/69/5979810a7dd6f	Australian Ocean Data Network	doi:10.4225/69/5979810a7dd6f	http://dx.doi.org/10.4225/69/5979810a7dd6f	Estuarine gates	species
Estuarine gates	Animal tracking	Estuarine gates_Basin_002	doi:10.4225/69/5979810a7dd6f	Australian Ocean Data Network	doi:10.4225/69/5979810a7dd6f	http://dx.doi.org/10.4225/69/5979810a7dd6f	Estuarine gates	species
Estuarine gates	Animal tracking	Estuarine gates_BrisbaneWater_001	doi:10.4225/69/5979810a7dd6f	Australian Ocean Data Network	doi:10.4225/69/5979810a7dd6f	http://dx.doi.org/10.4225/69/5979810a7dd6f	Estuarine gates	species
Estuarine gates	Animal tracking	Estuarine gates_Burril_001	doi:10.4225/69/5979810a7dd6f	Australian Ocean Data Network	doi:10.4225/69/5979810a7dd6f	http://dx.doi.org/10.4225/69/5979810a7dd6f	Estuarine gates	species
Estuarine gates	Animal tracking	Estuarine gates_Burril_002	doi:10.4225/69/5979810a7dd6f	Australian Ocean Data Network	doi:10.4225/69/5979810a7dd6f	http://dx.doi.org/10.4225/69/5979810a7dd6f	Estuarine gates	species
Estuarine gates	Animal tracking	Estuarine gates_Conjola_001	doi:10.4225/69/5979810a7dd6f	Australian Ocean Data Network	doi:10.4225/69/5979810a7dd6f	http://dx.doi.org/10.4225/69/5979810a7dd6f	Estuarine gates	species
Estuarine gates	Animal tracking	Estuarine gates_Cooks_001	doi:10.4225/69/5979810a7dd6f	Australian Ocean Data Network	doi:10.4225/69/5979810a7dd6f	http://dx.doi.org/10.4225/69/5979810a7dd6f	Estuarine gates	species
Estuarine gates	Animal tracking	Estuarine gates_Cooks_002	doi:10.4225/69/5979810a7dd6f	Australian Ocean Data Network	doi:10.4225/69/5979810a7dd6f	http://dx.doi.org/10.4225/69/5979810a7dd6f	Estuarine gates	species
Estuarine gates	Animal tracking	Estuarine gates_Hacking_001	doi:10.4225/69/5979810a7dd6f	Australian Ocean Data Network	doi:10.4225/69/5979810a7dd6f	http://dx.doi.org/10.4225/69/5979810a7dd6f	Estuarine gates	species
Estuarine gates	Animal tracking	Estuarine gates_Hacking_002	doi:10.4225/69/5979810a7dd6f	Australian Ocean Data Network	doi:10.4225/69/5979810a7dd6f	http://dx.doi.org/10.4225/69/5979810a7dd6f	Estuarine gates	species
Estuarine gates	Animal tracking	Estuarine gates_Hawkesburry_001	doi:10.4225/69/5979810a7dd6f	Australian Ocean Data Network	doi:10.4225/69/5979810a7dd6f	http://dx.doi.org/10.4225/69/5979810a7dd6f	Estuarine gates	species
Estuarine gates	Animal tracking	Estuarine gates_Hawkesburry_002	doi:10.4225/69/5979810a7dd6f	Australian Ocean Data Network	doi:10.4225/69/5979810a7dd6f	http://dx.doi.org/10.4225/69/5979810a7dd6f	Estuarine gates	species
Estuarine gates	Animal tracking	Estuarine gates_Hawkesburry_003	doi:10.4225/69/5979810a7dd6f	Australian Ocean Data Network	doi:10.4225/69/5979810a7dd6f	http://dx.doi.org/10.4225/69/5979810a7dd6f	Estuarine gates	species
Estuarine gates	Animal tracking	Estuarine gates_Hunter_001	doi:10.4225/69/5979810a7dd6f	Australian Ocean Data Network	doi:10.4225/69/5979810a7dd6f	http://dx.doi.org/10.4225/69/5979810a7dd6f	Estuarine gates	species
Estuarine gates	Animal tracking	Estuarine gates_Illawarra_001	doi:10.4225/69/5979810a7dd6f	Australian Ocean Data Network	doi:10.4225/69/5979810a7dd6f	http://dx.doi.org/10.4225/69/5979810a7dd6f	Estuarine gates	species
Estuarine gates	Animal tracking	Estuarine gates_Macquarie_001	doi:10.4225/69/5979810a7dd6f	Australian Ocean Data Network	doi:10.4225/69/5979810a7dd6f	http://dx.doi.org/10.4225/69/5979810a7dd6f	Estuarine gates	species
Estuarine gates	Animal tracking	Estuarine gates_Macquarie_002	doi:10.4225/69/5979810a7dd6f	Australian Ocean Data Network	doi:10.4225/69/5979810a7dd6f	http://dx.doi.org/10.4225/69/5979810a7dd6f	Estuarine gates	species
Estuarine gates	Animal tracking	Estuarine gates_Minnamurra_001	doi:10.4225/69/5979810a7dd6f	Australian Ocean Data Network	doi:10.4225/69/5979810a7dd6f	http://dx.doi.org/10.4225/69/5979810a7dd6f	Estuarine gates	species
Estuarine gates	Animal tracking	Estuarine gates_Minnamurra_002	doi:10.4225/69/5979810a7dd6f	Australian Ocean Data Network	doi:10.4225/69/5979810a7dd6f	http://dx.doi.org/10.4225/69/5979810a7dd6f	Estuarine gates	species
Estuarine gates	Animal tracking	Estuarine gates_Moruya_003	doi:10.4225/69/5979810a7dd6f	Australian Ocean Data Network	doi:10.4225/69/5979810a7dd6f	http://dx.doi.org/10.4225/69/5979810a7dd6f	Estuarine gates	species
Estuarine gates	Animal tracking	Estuarine gates_Pittwater_001	doi:10.4225/69/5979810a7dd6f	Australian Ocean Data Network	doi:10.4225/69/5979810a7dd6f	http://dx.doi.org/10.4225/69/5979810a7dd6f	Estuarine gates	species
Estuarine gates	Animal tracking	Estuarine gates_Tuggerah_001	doi:10.4225/69/5979810a7dd6f	Australian Ocean Data Network	doi:10.4225/69/5979810a7dd6f	http://dx.doi.org/10.4225/69/5979810a7dd6f	Estuarine gates	species
Estuarine gates	Animal tracking	Estuarine gates_Tuggerah_002	doi:10.4225/69/5979810a7dd6f	Australian Ocean Data Network	doi:10.4225/69/5979810a7dd6f	http://dx.doi.org/10.4225/69/5979810a7dd6f	Estuarine gates	species
Gated Estuaries	Animal tracking	Gated Estuaries_Bellinger	doi:10.4225/69/5979810a7dd6f	Australian Ocean Data Network	doi:10.4225/69/5979810a7dd6f	http://dx.doi.org/10.4225/69/5979810a7dd6f	Gated Estuaries	species
Gated Estuaries	Animal tracking	Gated Estuaries_Brunswick	doi:10.4225/69/5979810a7dd6f	Australian Ocean Data Network	doi:10.4225/69/5979810a7dd6f	http://dx.doi.org/10.4225/69/5979810a7dd6f	Gated Estuaries	species
Gated Estuaries	Animal tracking	Gated Estuaries_Camden 1	doi:10.4225/69/5979810a7dd6f	Australian Ocean Data Network	doi:10.4225/69/5979810a7dd6f	http://dx.doi.org/10.4225/69/5979810a7dd6f	Gated Estuaries	species
Gated Estuaries	Animal tracking	Gated Estuaries_Camden 2	doi:10.4225/69/5979810a7dd6f	Australian Ocean Data Network	doi:10.4225/69/5979810a7dd6f	http://dx.doi.org/10.4225/69/5979810a7dd6f	Gated Estuaries	species
Gated Estuaries	Animal tracking	Gated Estuaries_Evans	doi:10.4225/69/5979810a7dd6f	Australian Ocean Data Network	doi:10.4225/69/5979810a7dd6f	http://dx.doi.org/10.4225/69/5979810a7dd6f	Gated Estuaries	species
Gated Estuaries	Animal tracking	Gated Estuaries_Hastings 1	doi:10.4225/69/5979810a7dd6f	Australian Ocean Data Network	doi:10.4225/69/5979810a7dd6f	http://dx.doi.org/10.4225/69/5979810a7dd6f	Gated Estuaries	species
Gated Estuaries	Animal tracking	Gated Estuaries_Hastings 2	doi:10.4225/69/5979810a7dd6f	Australian Ocean Data Network	doi:10.4225/69/5979810a7dd6f	http://dx.doi.org/10.4225/69/5979810a7dd6f	Gated Estuaries	species
Gated Estuaries	Animal tracking	Gated Estuaries_Hastings 3	doi:10.4225/69/5979810a7dd6f	Australian Ocean Data Network	doi:10.4225/69/5979810a7dd6f	http://dx.doi.org/10.4225/69/5979810a7dd6f	Gated Estuaries	species
Gated Estuaries	Animal tracking	Gated Estuaries_Kalang	doi:10.4225/69/5979810a7dd6f	Australian Ocean Data Network	doi:10.4225/69/5979810a7dd6f	http://dx.doi.org/10.4225/69/5979810a7dd6f	Gated Estuaries	species
Gated Estuaries	Animal tracking	Gated Estuaries_Macleay 1	doi:10.4225/69/5979810a7dd6f	Australian Ocean Data Network	doi:10.4225/69/5979810a7dd6f	http://dx.doi.org/10.4225/69/5979810a7dd6f	Gated Estuaries	species
Gated Estuaries	Animal tracking	Gated Estuaries_Macleay 2	doi:10.4225/69/5979810a7dd6f	Australian Ocean Data Network	doi:10.4225/69/5979810a7dd6f	http://dx.doi.org/10.4225/69/5979810a7dd6f	Gated Estuaries	species
Gated Estuaries	Animal tracking	Gated Estuaries_Macleay 3	doi:10.4225/69/5979810a7dd6f	Australian Ocean Data Network	doi:10.4225/69/5979810a7dd6f	http://dx.doi.org/10.4225/69/5979810a7dd6f	Gated Estuaries	species
Gated Estuaries	Animal tracking	Gated Estuaries_Manning 1	doi:10.4225/69/5979810a7dd6f	Australian Ocean Data Network	doi:10.4225/69/5979810a7dd6f	http://dx.doi.org/10.4225/69/5979810a7dd6f	Gated Estuaries	species
Gated Estuaries	Animal tracking	Gated Estuaries_Manning 2	doi:10.4225/69/5979810a7dd6f	Australian Ocean Data Network	doi:10.4225/69/5979810a7dd6f	http://dx.doi.org/10.4225/69/5979810a7dd6f	Gated Estuaries	species
Gated Estuaries	Animal tracking	Gated Estuaries_Manning 3	doi:10.4225/69/5979810a7dd6f	Australian Ocean Data Network	doi:10.4225/69/5979810a7dd6f	http://dx.doi.org/10.4225/69/5979810a7dd6f	Gated Estuaries	species
Gated Estuaries	Animal tracking	Gated Estuaries_Manning 4	doi:10.4225/69/5979810a7dd6f	Australian Ocean Data Network	doi:10.4225/69/5979810a7dd6f	http://dx.doi.org/10.4225/69/5979810a7dd6f	Gated Estuaries	species
Gated Estuaries	Animal tracking	Gated Estuaries_Manning 5	doi:10.4225/69/5979810a7dd6f	Australian Ocean Data Network	doi:10.4225/69/5979810a7dd6f	http://dx.doi.org/10.4225/69/5979810a7dd6f	Gated Estuaries	species
Gated Estuaries	Animal tracking	Gated Estuaries_Nambucca 1	doi:10.4225/69/5979810a7dd6f	Australian Ocean Data Network	doi:10.4225/69/5979810a7dd6f	http://dx.doi.org/10.4225/69/5979810a7dd6f	Gated Estuaries	species
Gated Estuaries	Animal tracking	Gated Estuaries_Nambucca 2	doi:10.4225/69/5979810a7dd6f	Australian Ocean Data Network	doi:10.4225/69/5979810a7dd6f	http://dx.doi.org/10.4225/69/5979810a7dd6f	Gated Estuaries	species
Gated Estuaries	Animal tracking	Gated Estuaries_Richmond 1	doi:10.4225/69/5979810a7dd6f	Australian Ocean Data Network	doi:10.4225/69/5979810a7dd6f	http://dx.doi.org/10.4225/69/5979810a7dd6f	Gated Estuaries	species
Gated Estuaries	Animal tracking	Gated Estuaries_Richmond 2	doi:10.4225/69/5979810a7dd6f	Australian Ocean Data Network	doi:10.4225/69/5979810a7dd6f	http://dx.doi.org/10.4225/69/5979810a7dd6f	Gated Estuaries	species
Gated Estuaries	Animal tracking	Gated Estuaries_Tweed 1	doi:10.4225/69/5979810a7dd6f	Australian Ocean Data Network	doi:10.4225/69/5979810a7dd6f	http://dx.doi.org/10.4225/69/5979810a7dd6f	Gated Estuaries	species
Gated Estuaries	Animal tracking	Gated Estuaries_Tweed 2	doi:10.4225/69/5979810a7dd6f	Australian Ocean Data Network	doi:10.4225/69/5979810a7dd6f	http://dx.doi.org/10.4225/69/5979810a7dd6f	Gated Estuaries	species
Gated Estuaries	Animal tracking	Gated Estuaries_Wallis 1	doi:10.4225/69/5979810a7dd6f	Australian Ocean Data Network	doi:10.4225/69/5979810a7dd6f	http://dx.doi.org/10.4225/69/5979810a7dd6f	Gated Estuaries	species
Gated Estuaries	Animal tracking	Gated Estuaries_Wallis 2	doi:10.4225/69/5979810a7dd6f	Australian Ocean Data Network	doi:10.4225/69/5979810a7dd6f	http://dx.doi.org/10.4225/69/5979810a7dd6f	Gated Estuaries	species
Gated Estuaries	Animal tracking	Gated Estuaries_Wallis 3	doi:10.4225/69/5979810a7dd6f	Australian Ocean Data Network	doi:10.4225/69/5979810a7dd6f	http://dx.doi.org/10.4225/69/5979810a7dd6f	Gated Estuaries	species
Georges River	Animal tracking	Georges River_Georges_001	doi:10.4225/69/5979810a7dd6f	Australian Ocean Data Network	doi:10.4225/69/5979810a7dd6f	http://dx.doi.org/10.4225/69/5979810a7dd6f	Georges River	species
Georges River	Animal tracking	Georges River_Georges_002	doi:10.4225/69/5979810a7dd6f	Australian Ocean Data Network	doi:10.4225/69/5979810a7dd6f	http://dx.doi.org/10.4225/69/5979810a7dd6f	Georges River	species
Georges River	Animal tracking	Georges River_Georges_003	doi:10.4225/69/5979810a7dd6f	Australian Ocean Data Network	doi:10.4225/69/5979810a7dd6f	http://dx.doi.org/10.4225/69/5979810a7dd6f	Georges River	species
Georges River	Animal tracking	Georges River_Georges_004	doi:10.4225/69/5979810a7dd6f	Australian Ocean Data Network	doi:10.4225/69/5979810a7dd6f	http://dx.doi.org/10.4225/69/5979810a7dd6f	Georges River	species
Georges River	Animal tracking	Georges River_Georges_005	doi:10.4225/69/5979810a7dd6f	Australian Ocean Data Network	doi:10.4225/69/5979810a7dd6f	http://dx.doi.org/10.4225/69/5979810a7dd6f	Georges River	species
Georges River	Animal tracking	Georges River_Georges_006	doi:10.4225/69/5979810a7dd6f	Australian Ocean Data Network	doi:10.4225/69/5979810a7dd6f	http://dx.doi.org/10.4225/69/5979810a7dd6f	Georges River	species
Georges River	Animal tracking	Georges River_Georges_007	doi:10.4225/69/5979810a7dd6f	Australian Ocean Data Network	doi:10.4225/69/5979810a7dd6f	http://dx.doi.org/10.4225/69/5979810a7dd6f	Georges River	species
Georges River	Animal tracking	Georges River_Georges_008	doi:10.4225/69/5979810a7dd6f	Australian Ocean Data Network	doi:10.4225/69/5979810a7dd6f	http://dx.doi.org/10.4225/69/5979810a7dd6f	Georges River	species
Georges River	Animal tracking	Georges River_Georges_009	doi:10.4225/69/5979810a7dd6f	Australian Ocean Data Network	doi:10.4225/69/5979810a7dd6f	http://dx.doi.org/10.4225/69/5979810a7dd6f	Georges River	species
Georges River	Animal tracking	Georges River_Georges_010	doi:10.4225/69/5979810a7dd6f	Australian Ocean Data Network	doi:10.4225/69/5979810a7dd6f	http://dx.doi.org/10.4225/69/5979810a7dd6f	Georges River	species
Georges River	Animal tracking	Georges River_Georges_011	doi:10.4225/69/5979810a7dd6f	Australian Ocean Data Network	doi:10.4225/69/5979810a7dd6f	http://dx.doi.org/10.4225/69/5979810a7dd6f	Georges River	species
Georges River	Animal tracking	Georges River_Georges_012	doi:10.4225/69/5979810a7dd6f	Australian Ocean Data Network	doi:10.4225/69/5979810a7dd6f	http://dx.doi.org/10.4225/69/5979810a7dd6f	Georges River	species
Georges River	Animal tracking	Georges River_Georges_013	doi:10.4225/69/5979810a7dd6f	Australian Ocean Data Network	doi:10.4225/69/5979810a7dd6f	http://dx.doi.org/10.4225/69/5979810a7dd6f	Georges River	species
Georges River	Animal tracking	Georges River_Georges_014	doi:10.4225/69/5979810a7dd6f	Australian Ocean Data Network	doi:10.4225/69/5979810a7dd6f	http://dx.doi.org/10.4225/69/5979810a7dd6f	Georges River	species
Georges River	Animal tracking	Georges River_Georges_015	doi:10.4225/69/5979810a7dd6f	Australian Ocean Data Network	doi:10.4225/69/5979810a7dd6f	http://dx.doi.org/10.4225/69/5979810a7dd6f	Georges River	species
Georges River	Animal tracking	Georges River_Georges_016	doi:10.4225/69/5979810a7dd6f	Australian Ocean Data Network	doi:10.4225/69/5979810a7dd6f	http://dx.doi.org/10.4225/69/5979810a7dd6f	Georges River	species
Georges River	Animal tracking	Georges River_Georges_017	doi:10.4225/69/5979810a7dd6f	Australian Ocean Data Network	doi:10.4225/69/5979810a7dd6f	http://dx.doi.org/10.4225/69/5979810a7dd6f	Georges River	species
Georges River	Animal tracking	Georges River_Georges_018	doi:10.4225/69/5979810a7dd6f	Australian Ocean Data Network	doi:10.4225/69/5979810a7dd6f	http://dx.doi.org/10.4225/69/5979810a7dd6f	Georges River	species
Georges River	Animal tracking	Georges River_Georges_019	doi:10.4225/69/5979810a7dd6f	Australian Ocean Data Network	doi:10.4225/69/5979810a7dd6f	http://dx.doi.org/10.4225/69/5979810a7dd6f	Georges River	species
Georges River	Animal tracking	Georges River_Georges_020	doi:10.4225/69/5979810a7dd6f	Australian Ocean Data Network	doi:10.4225/69/5979810a7dd6f	http://dx.doi.org/10.4225/69/5979810a7dd6f	Georges River	species
Georges River	Animal tracking	Georges River_Georges_021	doi:10.4225/69/5979810a7dd6f	Australian Ocean Data Network	doi:10.4225/69/5979810a7dd6f	http://dx.doi.org/10.4225/69/5979810a7dd6f	Georges River	species
Georges River	Animal tracking	Georges River_Georges_022	doi:10.4225/69/5979810a7dd6f	Australian Ocean Data Network	doi:10.4225/69/5979810a7dd6f	http://dx.doi.org/10.4225/69/5979810a7dd6f	Georges River	species
Georges River	Animal tracking	Georges River_Georges_023	doi:10.4225/69/5979810a7dd6f	Australian Ocean Data Network	doi:10.4225/69/5979810a7dd6f	http://dx.doi.org/10.4225/69/5979810a7dd6f	Georges River	species
Georges River	Animal tracking	Georges River_Georges_024	doi:10.4225/69/5979810a7dd6f	Australian Ocean Data Network	doi:10.4225/69/5979810a7dd6f	http://dx.doi.org/10.4225/69/5979810a7dd6f	Georges River	species
Georges River	Animal tracking	Georges River_Georges_025	doi:10.4225/69/5979810a7dd6f	Australian Ocean Data Network	doi:10.4225/69/5979810a7dd6f	http://dx.doi.org/10.4225/69/5979810a7dd6f	Georges River	species
Georges River	Animal tracking	Georges River_Georges_026	doi:10.4225/69/5979810a7dd6f	Australian Ocean Data Network	doi:10.4225/69/5979810a7dd6f	http://dx.doi.org/10.4225/69/5979810a7dd6f	Georges River	species
Georges River	Animal tracking	Georges River_Georges_027	doi:10.4225/69/5979810a7dd6f	Australian Ocean Data Network	doi:10.4225/69/5979810a7dd6f	http://dx.doi.org/10.4225/69/5979810a7dd6f	Georges River	species
Georges River	Animal tracking	Georges River_Georges_028	doi:10.4225/69/5979810a7dd6f	Australian Ocean Data Network	doi:10.4225/69/5979810a7dd6f	http://dx.doi.org/10.4225/69/5979810a7dd6f	Georges River	species
Georges River	Animal tracking	Georges River_Georges_029	doi:10.4225/69/5979810a7dd6f	Australian Ocean Data Network	doi:10.4225/69/5979810a7dd6f	http://dx.doi.org/10.4225/69/5979810a7dd6f	Georges River	species
Georges River	Animal tracking	Georges River_Georges_030	doi:10.4225/69/5979810a7dd6f	Australian Ocean Data Network	doi:10.4225/69/5979810a7dd6f	http://dx.doi.org/10.4225/69/5979810a7dd6f	Georges River	species
Georges River	Animal tracking	Georges River_Georges_031	doi:10.4225/69/5979810a7dd6f	Australian Ocean Data Network	doi:10.4225/69/5979810a7dd6f	http://dx.doi.org/10.4225/69/5979810a7dd6f	Georges River	species
Georges River	Animal tracking	Georges River_Georges_032	doi:10.4225/69/5979810a7dd6f	Australian Ocean Data Network	doi:10.4225/69/5979810a7dd6f	http://dx.doi.org/10.4225/69/5979810a7dd6f	Georges River	species
Georges River	Animal tracking	Georges River_Georges_033	doi:10.4225/69/5979810a7dd6f	Australian Ocean Data Network	doi:10.4225/69/5979810a7dd6f	http://dx.doi.org/10.4225/69/5979810a7dd6f	Georges River	species
Georges River	Animal tracking	Georges River_Georges_034	doi:10.4225/69/5979810a7dd6f	Australian Ocean Data Network	doi:10.4225/69/5979810a7dd6f	http://dx.doi.org/10.4225/69/5979810a7dd6f	Georges River	species
Georges River	Animal tracking	Georges River_Woronora_001	doi:10.4225/69/5979810a7dd6f	Australian Ocean Data Network	doi:10.4225/69/5979810a7dd6f	http://dx.doi.org/10.4225/69/5979810a7dd6f	Georges River	species
Georges River	Animal tracking	Georges River_Woronora_002	doi:10.4225/69/5979810a7dd6f	Australian Ocean Data Network	doi:10.4225/69/5979810a7dd6f	http://dx.doi.org/10.4225/69/5979810a7dd6f	Georges River	species
Georges River	Animal tracking	Georges River_Woronora_003	doi:10.4225/69/5979810a7dd6f	Australian Ocean Data Network	doi:10.4225/69/5979810a7dd6f	http://dx.doi.org/10.4225/69/5979810a7dd6f	Georges River	species
Georges River	Animal tracking	Georges River_Woronora_004	doi:10.4225/69/5979810a7dd6f	Australian Ocean Data Network	doi:10.4225/69/5979810a7dd6f	http://dx.doi.org/10.4225/69/5979810a7dd6f	Georges River	species
Georges River	Animal tracking	Georges River_Woronora_005	doi:10.4225/69/5979810a7dd6f	Australian Ocean Data Network	doi:10.4225/69/5979810a7dd6f	http://dx.doi.org/10.4225/69/5979810a7dd6f	Georges River	species
Gladstone Acoustic Tracking Array_GATA	Animal tracking	Gladstone Acoustic Tracking Array_GATA_CAL1ANC	doi:10.4225/69/5979810a7dd6f	Australian Ocean Data Network	doi:10.4225/69/5979810a7dd6f	http://dx.doi.org/10.4225/69/5979810a7dd6f	Gladstone Acoustic Tracking Array_GATA	species
Gladstone Acoustic Tracking Array_GATA	Animal tracking	Gladstone Acoustic Tracking Array_GATA_CAL2ANC	doi:10.4225/69/5979810a7dd6f	Australian Ocean Data Network	doi:10.4225/69/5979810a7dd6f	http://dx.doi.org/10.4225/69/5979810a7dd6f	Gladstone Acoustic Tracking Array_GATA	species
Gladstone Acoustic Tracking Array_GATA	Animal tracking	Gladstone Acoustic Tracking Array_GATA_CALPSANC	doi:10.4225/69/5979810a7dd6f	Australian Ocean Data Network	doi:10.4225/69/5979810a7dd6f	http://dx.doi.org/10.4225/69/5979810a7dd6f	Gladstone Acoustic Tracking Array_GATA	species
Gladstone Acoustic Tracking Array_GATA	Animal tracking	Gladstone Acoustic Tracking Array_GATA_GH01ANC	doi:10.4225/69/5979810a7dd6f	Australian Ocean Data Network	doi:10.4225/69/5979810a7dd6f	http://dx.doi.org/10.4225/69/5979810a7dd6f	Gladstone Acoustic Tracking Array_GATA	species
Gladstone Acoustic Tracking Array_GATA	Animal tracking	Gladstone Acoustic Tracking Array_GATA_GH10ANC	doi:10.4225/69/5979810a7dd6f	Australian Ocean Data Network	doi:10.4225/69/5979810a7dd6f	http://dx.doi.org/10.4225/69/5979810a7dd6f	Gladstone Acoustic Tracking Array_GATA	species
Gladstone Acoustic Tracking Array_GATA	Animal tracking	Gladstone Acoustic Tracking Array_GATA_GH11ANC	doi:10.4225/69/5979810a7dd6f	Australian Ocean Data Network	doi:10.4225/69/5979810a7dd6f	http://dx.doi.org/10.4225/69/5979810a7dd6f	Gladstone Acoustic Tracking Array_GATA	species
Gladstone Acoustic Tracking Array_GATA	Animal tracking	Gladstone Acoustic Tracking Array_GATA_GH1ANC	doi:10.4225/69/5979810a7dd6f	Australian Ocean Data Network	doi:10.4225/69/5979810a7dd6f	http://dx.doi.org/10.4225/69/5979810a7dd6f	Gladstone Acoustic Tracking Array_GATA	species
Gladstone Acoustic Tracking Array_GATA	Animal tracking	Gladstone Acoustic Tracking Array_GATA_GH2ANC	doi:10.4225/69/5979810a7dd6f	Australian Ocean Data Network	doi:10.4225/69/5979810a7dd6f	http://dx.doi.org/10.4225/69/5979810a7dd6f	Gladstone Acoustic Tracking Array_GATA	species
Gladstone Acoustic Tracking Array_GATA	Animal tracking	Gladstone Acoustic Tracking Array_GATA_GH31	doi:10.4225/69/5979810a7dd6f	Australian Ocean Data Network	doi:10.4225/69/5979810a7dd6f	http://dx.doi.org/10.4225/69/5979810a7dd6f	Gladstone Acoustic Tracking Array_GATA	species
Gladstone Acoustic Tracking Array_GATA	Animal tracking	Gladstone Acoustic Tracking Array_GATA_GH32	doi:10.4225/69/5979810a7dd6f	Australian Ocean Data Network	doi:10.4225/69/5979810a7dd6f	http://dx.doi.org/10.4225/69/5979810a7dd6f	Gladstone Acoustic Tracking Array_GATA	species
Gladstone Acoustic Tracking Array_GATA	Animal tracking	Gladstone Acoustic Tracking Array_GATA_GH33	doi:10.4225/69/5979810a7dd6f	Australian Ocean Data Network	doi:10.4225/69/5979810a7dd6f	http://dx.doi.org/10.4225/69/5979810a7dd6f	Gladstone Acoustic Tracking Array_GATA	species
Gladstone Acoustic Tracking Array_GATA	Animal tracking	Gladstone Acoustic Tracking Array_GATA_GH3ANC	doi:10.4225/69/5979810a7dd6f	Australian Ocean Data Network	doi:10.4225/69/5979810a7dd6f	http://dx.doi.org/10.4225/69/5979810a7dd6f	Gladstone Acoustic Tracking Array_GATA	species
Gladstone Acoustic Tracking Array_GATA	Animal tracking	Gladstone Acoustic Tracking Array_GATA_GH40	doi:10.4225/69/5979810a7dd6f	Australian Ocean Data Network	doi:10.4225/69/5979810a7dd6f	http://dx.doi.org/10.4225/69/5979810a7dd6f	Gladstone Acoustic Tracking Array_GATA	species
Gladstone Acoustic Tracking Array_GATA	Animal tracking	Gladstone Acoustic Tracking Array_GATA_GH49	doi:10.4225/69/5979810a7dd6f	Australian Ocean Data Network	doi:10.4225/69/5979810a7dd6f	http://dx.doi.org/10.4225/69/5979810a7dd6f	Gladstone Acoustic Tracking Array_GATA	species
Gladstone Acoustic Tracking Array_GATA	Animal tracking	Gladstone Acoustic Tracking Array_GATA_GH4ANC	doi:10.4225/69/5979810a7dd6f	Australian Ocean Data Network	doi:10.4225/69/5979810a7dd6f	http://dx.doi.org/10.4225/69/5979810a7dd6f	Gladstone Acoustic Tracking Array_GATA	species
Gladstone Acoustic Tracking Array_GATA	Animal tracking	Gladstone Acoustic Tracking Array_GATA_GH5ANC	doi:10.4225/69/5979810a7dd6f	Australian Ocean Data Network	doi:10.4225/69/5979810a7dd6f	http://dx.doi.org/10.4225/69/5979810a7dd6f	Gladstone Acoustic Tracking Array_GATA	species
Gladstone Acoustic Tracking Array_GATA	Animal tracking	Gladstone Acoustic Tracking Array_GATA_GH6ANC	doi:10.4225/69/5979810a7dd6f	Australian Ocean Data Network	doi:10.4225/69/5979810a7dd6f	http://dx.doi.org/10.4225/69/5979810a7dd6f	Gladstone Acoustic Tracking Array_GATA	species
Gladstone Acoustic Tracking Array_GATA	Animal tracking	Gladstone Acoustic Tracking Array_GATA_GH7ANC	doi:10.4225/69/5979810a7dd6f	Australian Ocean Data Network	doi:10.4225/69/5979810a7dd6f	http://dx.doi.org/10.4225/69/5979810a7dd6f	Gladstone Acoustic Tracking Array_GATA	species
Gladstone Acoustic Tracking Array_GATA	Animal tracking	Gladstone Acoustic Tracking Array_GATA_GH8ANC	doi:10.4225/69/5979810a7dd6f	Australian Ocean Data Network	doi:10.4225/69/5979810a7dd6f	http://dx.doi.org/10.4225/69/5979810a7dd6f	Gladstone Acoustic Tracking Array_GATA	species
Gladstone Acoustic Tracking Array_GATA	Animal tracking	Gladstone Acoustic Tracking Array_GATA_GH9ANC	doi:10.4225/69/5979810a7dd6f	Australian Ocean Data Network	doi:10.4225/69/5979810a7dd6f	http://dx.doi.org/10.4225/69/5979810a7dd6f	Gladstone Acoustic Tracking Array_GATA	species
Gladstone Acoustic Tracking Array_GATA	Animal tracking	Gladstone Acoustic Tracking Array_GATA_GHC13ANC	doi:10.4225/69/5979810a7dd6f	Australian Ocean Data Network	doi:10.4225/69/5979810a7dd6f	http://dx.doi.org/10.4225/69/5979810a7dd6f	Gladstone Acoustic Tracking Array_GATA	species
Gladstone Acoustic Tracking Array_GATA	Animal tracking	Gladstone Acoustic Tracking Array_GATA_GHC14ANC	doi:10.4225/69/5979810a7dd6f	Australian Ocean Data Network	doi:10.4225/69/5979810a7dd6f	http://dx.doi.org/10.4225/69/5979810a7dd6f	Gladstone Acoustic Tracking Array_GATA	species
Gladstone Acoustic Tracking Array_GATA	Animal tracking	Gladstone Acoustic Tracking Array_GATA_GHC16ANC	doi:10.4225/69/5979810a7dd6f	Australian Ocean Data Network	doi:10.4225/69/5979810a7dd6f	http://dx.doi.org/10.4225/69/5979810a7dd6f	Gladstone Acoustic Tracking Array_GATA	species
Gladstone Acoustic Tracking Array_GATA	Animal tracking	Gladstone Acoustic Tracking Array_GATA_GHC17ANC	doi:10.4225/69/5979810a7dd6f	Australian Ocean Data Network	doi:10.4225/69/5979810a7dd6f	http://dx.doi.org/10.4225/69/5979810a7dd6f	Gladstone Acoustic Tracking Array_GATA	species
Gladstone Acoustic Tracking Array_GATA	Animal tracking	Gladstone Acoustic Tracking Array_GATA_GHC18ANC	doi:10.4225/69/5979810a7dd6f	Australian Ocean Data Network	doi:10.4225/69/5979810a7dd6f	http://dx.doi.org/10.4225/69/5979810a7dd6f	Gladstone Acoustic Tracking Array_GATA	species
Gladstone Acoustic Tracking Array_GATA	Animal tracking	Gladstone Acoustic Tracking Array_GATA_GHC19ANC	doi:10.4225/69/5979810a7dd6f	Australian Ocean Data Network	doi:10.4225/69/5979810a7dd6f	http://dx.doi.org/10.4225/69/5979810a7dd6f	Gladstone Acoustic Tracking Array_GATA	species
Gladstone Acoustic Tracking Array_GATA	Animal tracking	Gladstone Acoustic Tracking Array_GATA_PB10ANC	doi:10.4225/69/5979810a7dd6f	Australian Ocean Data Network	doi:10.4225/69/5979810a7dd6f	http://dx.doi.org/10.4225/69/5979810a7dd6f	Gladstone Acoustic Tracking Array_GATA	species
Gladstone Acoustic Tracking Array_GATA	Animal tracking	Gladstone Acoustic Tracking Array_GATA_PB11ANC	doi:10.4225/69/5979810a7dd6f	Australian Ocean Data Network	doi:10.4225/69/5979810a7dd6f	http://dx.doi.org/10.4225/69/5979810a7dd6f	Gladstone Acoustic Tracking Array_GATA	species
Gladstone Acoustic Tracking Array_GATA	Animal tracking	Gladstone Acoustic Tracking Array_GATA_PB12ANC	doi:10.4225/69/5979810a7dd6f	Australian Ocean Data Network	doi:10.4225/69/5979810a7dd6f	http://dx.doi.org/10.4225/69/5979810a7dd6f	Gladstone Acoustic Tracking Array_GATA	species
Gladstone Acoustic Tracking Array_GATA	Animal tracking	Gladstone Acoustic Tracking Array_GATA_PB13ANC	doi:10.4225/69/5979810a7dd6f	Australian Ocean Data Network	doi:10.4225/69/5979810a7dd6f	http://dx.doi.org/10.4225/69/5979810a7dd6f	Gladstone Acoustic Tracking Array_GATA	species
Gladstone Acoustic Tracking Array_GATA	Animal tracking	Gladstone Acoustic Tracking Array_GATA_PB14ANC	doi:10.4225/69/5979810a7dd6f	Australian Ocean Data Network	doi:10.4225/69/5979810a7dd6f	http://dx.doi.org/10.4225/69/5979810a7dd6f	Gladstone Acoustic Tracking Array_GATA	species
Gladstone Acoustic Tracking Array_GATA	Animal tracking	Gladstone Acoustic Tracking Array_GATA_PB15ANC	doi:10.4225/69/5979810a7dd6f	Australian Ocean Data Network	doi:10.4225/69/5979810a7dd6f	http://dx.doi.org/10.4225/69/5979810a7dd6f	Gladstone Acoustic Tracking Array_GATA	species
Gladstone Acoustic Tracking Array_GATA	Animal tracking	Gladstone Acoustic Tracking Array_GATA_PB16ANC	doi:10.4225/69/5979810a7dd6f	Australian Ocean Data Network	doi:10.4225/69/5979810a7dd6f	http://dx.doi.org/10.4225/69/5979810a7dd6f	Gladstone Acoustic Tracking Array_GATA	species
Gladstone Acoustic Tracking Array_GATA	Animal tracking	Gladstone Acoustic Tracking Array_GATA_PB17ANC	doi:10.4225/69/5979810a7dd6f	Australian Ocean Data Network	doi:10.4225/69/5979810a7dd6f	http://dx.doi.org/10.4225/69/5979810a7dd6f	Gladstone Acoustic Tracking Array_GATA	species
Gladstone Acoustic Tracking Array_GATA	Animal tracking	Gladstone Acoustic Tracking Array_GATA_PB18ANC	doi:10.4225/69/5979810a7dd6f	Australian Ocean Data Network	doi:10.4225/69/5979810a7dd6f	http://dx.doi.org/10.4225/69/5979810a7dd6f	Gladstone Acoustic Tracking Array_GATA	species
Gladstone Acoustic Tracking Array_GATA	Animal tracking	Gladstone Acoustic Tracking Array_GATA_PB19ANC	doi:10.4225/69/5979810a7dd6f	Australian Ocean Data Network	doi:10.4225/69/5979810a7dd6f	http://dx.doi.org/10.4225/69/5979810a7dd6f	Gladstone Acoustic Tracking Array_GATA	species
Gladstone Acoustic Tracking Array_GATA	Animal tracking	Gladstone Acoustic Tracking Array_GATA_PB1ANC	doi:10.4225/69/5979810a7dd6f	Australian Ocean Data Network	doi:10.4225/69/5979810a7dd6f	http://dx.doi.org/10.4225/69/5979810a7dd6f	Gladstone Acoustic Tracking Array_GATA	species
Gladstone Acoustic Tracking Array_GATA	Animal tracking	Gladstone Acoustic Tracking Array_GATA_PB20ANC	doi:10.4225/69/5979810a7dd6f	Australian Ocean Data Network	doi:10.4225/69/5979810a7dd6f	http://dx.doi.org/10.4225/69/5979810a7dd6f	Gladstone Acoustic Tracking Array_GATA	species
Gladstone Acoustic Tracking Array_GATA	Animal tracking	Gladstone Acoustic Tracking Array_GATA_PB21ANC	doi:10.4225/69/5979810a7dd6f	Australian Ocean Data Network	doi:10.4225/69/5979810a7dd6f	http://dx.doi.org/10.4225/69/5979810a7dd6f	Gladstone Acoustic Tracking Array_GATA	species
Gladstone Acoustic Tracking Array_GATA	Animal tracking	Gladstone Acoustic Tracking Array_GATA_PB2ANC	doi:10.4225/69/5979810a7dd6f	Australian Ocean Data Network	doi:10.4225/69/5979810a7dd6f	http://dx.doi.org/10.4225/69/5979810a7dd6f	Gladstone Acoustic Tracking Array_GATA	species
Gladstone Acoustic Tracking Array_GATA	Animal tracking	Gladstone Acoustic Tracking Array_GATA_PB3ANC	doi:10.4225/69/5979810a7dd6f	Australian Ocean Data Network	doi:10.4225/69/5979810a7dd6f	http://dx.doi.org/10.4225/69/5979810a7dd6f	Gladstone Acoustic Tracking Array_GATA	species
Gladstone Acoustic Tracking Array_GATA	Animal tracking	Gladstone Acoustic Tracking Array_GATA_PB4ANC	doi:10.4225/69/5979810a7dd6f	Australian Ocean Data Network	doi:10.4225/69/5979810a7dd6f	http://dx.doi.org/10.4225/69/5979810a7dd6f	Gladstone Acoustic Tracking Array_GATA	species
Gladstone Acoustic Tracking Array_GATA	Animal tracking	Gladstone Acoustic Tracking Array_GATA_PB5ANC	doi:10.4225/69/5979810a7dd6f	Australian Ocean Data Network	doi:10.4225/69/5979810a7dd6f	http://dx.doi.org/10.4225/69/5979810a7dd6f	Gladstone Acoustic Tracking Array_GATA	species
Gladstone Acoustic Tracking Array_GATA	Animal tracking	Gladstone Acoustic Tracking Array_GATA_PB6ANC	doi:10.4225/69/5979810a7dd6f	Australian Ocean Data Network	doi:10.4225/69/5979810a7dd6f	http://dx.doi.org/10.4225/69/5979810a7dd6f	Gladstone Acoustic Tracking Array_GATA	species
Gladstone Acoustic Tracking Array_GATA	Animal tracking	Gladstone Acoustic Tracking Array_GATA_PB7ANCNOR	doi:10.4225/69/5979810a7dd6f	Australian Ocean Data Network	doi:10.4225/69/5979810a7dd6f	http://dx.doi.org/10.4225/69/5979810a7dd6f	Gladstone Acoustic Tracking Array_GATA	species
Gladstone Acoustic Tracking Array_GATA	Animal tracking	Gladstone Acoustic Tracking Array_GATA_PB8ANC	doi:10.4225/69/5979810a7dd6f	Australian Ocean Data Network	doi:10.4225/69/5979810a7dd6f	http://dx.doi.org/10.4225/69/5979810a7dd6f	Gladstone Acoustic Tracking Array_GATA	species
Gladstone Acoustic Tracking Array_GATA	Animal tracking	Gladstone Acoustic Tracking Array_GATA_PB9ANC	doi:10.4225/69/5979810a7dd6f	Australian Ocean Data Network	doi:10.4225/69/5979810a7dd6f	http://dx.doi.org/10.4225/69/5979810a7dd6f	Gladstone Acoustic Tracking Array_GATA	species
Glenelg Line SA	Animal tracking	Glenelg Line SA_GL 1	doi:10.4225/69/5979810a7dd6f	Australian Ocean Data Network	doi:10.4225/69/5979810a7dd6f	http://dx.doi.org/10.4225/69/5979810a7dd6f	Glenelg Line SA	species
Glenelg Line SA	Animal tracking	Glenelg Line SA_GL 10	doi:10.4225/69/5979810a7dd6f	Australian Ocean Data Network	doi:10.4225/69/5979810a7dd6f	http://dx.doi.org/10.4225/69/5979810a7dd6f	Glenelg Line SA	species
Glenelg Line SA	Animal tracking	Glenelg Line SA_GL 2	doi:10.4225/69/5979810a7dd6f	Australian Ocean Data Network	doi:10.4225/69/5979810a7dd6f	http://dx.doi.org/10.4225/69/5979810a7dd6f	Glenelg Line SA	species
Glenelg Line SA	Animal tracking	Glenelg Line SA_GL 3	doi:10.4225/69/5979810a7dd6f	Australian Ocean Data Network	doi:10.4225/69/5979810a7dd6f	http://dx.doi.org/10.4225/69/5979810a7dd6f	Glenelg Line SA	species
Glenelg Line SA	Animal tracking	Glenelg Line SA_GL 4	doi:10.4225/69/5979810a7dd6f	Australian Ocean Data Network	doi:10.4225/69/5979810a7dd6f	http://dx.doi.org/10.4225/69/5979810a7dd6f	Glenelg Line SA	species
Glenelg Line SA	Animal tracking	Glenelg Line SA_GL 5	doi:10.4225/69/5979810a7dd6f	Australian Ocean Data Network	doi:10.4225/69/5979810a7dd6f	http://dx.doi.org/10.4225/69/5979810a7dd6f	Glenelg Line SA	species
Glenelg Line SA	Animal tracking	Glenelg Line SA_GL 6	doi:10.4225/69/5979810a7dd6f	Australian Ocean Data Network	doi:10.4225/69/5979810a7dd6f	http://dx.doi.org/10.4225/69/5979810a7dd6f	Glenelg Line SA	species
Glenelg Line SA	Animal tracking	Glenelg Line SA_GL 7	doi:10.4225/69/5979810a7dd6f	Australian Ocean Data Network	doi:10.4225/69/5979810a7dd6f	http://dx.doi.org/10.4225/69/5979810a7dd6f	Glenelg Line SA	species
Glenelg Line SA	Animal tracking	Glenelg Line SA_GL 8	doi:10.4225/69/5979810a7dd6f	Australian Ocean Data Network	doi:10.4225/69/5979810a7dd6f	http://dx.doi.org/10.4225/69/5979810a7dd6f	Glenelg Line SA	species
Glenelg Line SA	Animal tracking	Glenelg Line SA_GL 9	doi:10.4225/69/5979810a7dd6f	Australian Ocean Data Network	doi:10.4225/69/5979810a7dd6f	http://dx.doi.org/10.4225/69/5979810a7dd6f	Glenelg Line SA	species
Glow Reef	Animal tracking	Glow Reef_Glow 1	doi:10.4225/69/5979810a7dd6f	Australian Ocean Data Network	doi:10.4225/69/5979810a7dd6f	http://dx.doi.org/10.4225/69/5979810a7dd6f	Glow Reef	species
Glow Reef	Animal tracking	Glow Reef_Glow 2	doi:10.4225/69/5979810a7dd6f	Australian Ocean Data Network	doi:10.4225/69/5979810a7dd6f	http://dx.doi.org/10.4225/69/5979810a7dd6f	Glow Reef	species
Glow Reef	Animal tracking	Glow Reef_Glow 3	doi:10.4225/69/5979810a7dd6f	Australian Ocean Data Network	doi:10.4225/69/5979810a7dd6f	http://dx.doi.org/10.4225/69/5979810a7dd6f	Glow Reef	species
Grange	Animal tracking	Grange_Grange 1	doi:10.4225/69/5979810a7dd6f	Australian Ocean Data Network	doi:10.4225/69/5979810a7dd6f	http://dx.doi.org/10.4225/69/5979810a7dd6f	Grange	species
Grange	Animal tracking	Grange_Grange 2	doi:10.4225/69/5979810a7dd6f	Australian Ocean Data Network	doi:10.4225/69/5979810a7dd6f	http://dx.doi.org/10.4225/69/5979810a7dd6f	Grange	species
Grub Reef	Animal tracking	Grub Reef_Grub 1	doi:10.4225/69/5979810a7dd6f	Australian Ocean Data Network	doi:10.4225/69/5979810a7dd6f	http://dx.doi.org/10.4225/69/5979810a7dd6f	Grub Reef	species
Grub Reef	Animal tracking	Grub Reef_Grub 2	doi:10.4225/69/5979810a7dd6f	Australian Ocean Data Network	doi:10.4225/69/5979810a7dd6f	http://dx.doi.org/10.4225/69/5979810a7dd6f	Grub Reef	species
Grub Reef	Animal tracking	Grub Reef_Grub 3	doi:10.4225/69/5979810a7dd6f	Australian Ocean Data Network	doi:10.4225/69/5979810a7dd6f	http://dx.doi.org/10.4225/69/5979810a7dd6f	Grub Reef	species
Grub Reef	Animal tracking	Grub Reef_Grub 4	doi:10.4225/69/5979810a7dd6f	Australian Ocean Data Network	doi:10.4225/69/5979810a7dd6f	http://dx.doi.org/10.4225/69/5979810a7dd6f	Grub Reef	species
Hawks Nest_NSW	Animal tracking	Hawks Nest_NSW_HN A1	doi:10.4225/69/5979810a7dd6f	Australian Ocean Data Network	doi:10.4225/69/5979810a7dd6f	http://dx.doi.org/10.4225/69/5979810a7dd6f	Hawks Nest_NSW	species
Hawks Nest_NSW	Animal tracking	Hawks Nest_NSW_HN A10	doi:10.4225/69/5979810a7dd6f	Australian Ocean Data Network	doi:10.4225/69/5979810a7dd6f	http://dx.doi.org/10.4225/69/5979810a7dd6f	Hawks Nest_NSW	species
Hawks Nest_NSW	Animal tracking	Hawks Nest_NSW_HN A11	doi:10.4225/69/5979810a7dd6f	Australian Ocean Data Network	doi:10.4225/69/5979810a7dd6f	http://dx.doi.org/10.4225/69/5979810a7dd6f	Hawks Nest_NSW	species
Hawks Nest_NSW	Animal tracking	Hawks Nest_NSW_HN A12	doi:10.4225/69/5979810a7dd6f	Australian Ocean Data Network	doi:10.4225/69/5979810a7dd6f	http://dx.doi.org/10.4225/69/5979810a7dd6f	Hawks Nest_NSW	species
Hawks Nest_NSW	Animal tracking	Hawks Nest_NSW_HN A13	doi:10.4225/69/5979810a7dd6f	Australian Ocean Data Network	doi:10.4225/69/5979810a7dd6f	http://dx.doi.org/10.4225/69/5979810a7dd6f	Hawks Nest_NSW	species
Hawks Nest_NSW	Animal tracking	Hawks Nest_NSW_HN A2	doi:10.4225/69/5979810a7dd6f	Australian Ocean Data Network	doi:10.4225/69/5979810a7dd6f	http://dx.doi.org/10.4225/69/5979810a7dd6f	Hawks Nest_NSW	species
Hawks Nest_NSW	Animal tracking	Hawks Nest_NSW_HN A3	doi:10.4225/69/5979810a7dd6f	Australian Ocean Data Network	doi:10.4225/69/5979810a7dd6f	http://dx.doi.org/10.4225/69/5979810a7dd6f	Hawks Nest_NSW	species
Hawks Nest_NSW	Animal tracking	Hawks Nest_NSW_HN A4	doi:10.4225/69/5979810a7dd6f	Australian Ocean Data Network	doi:10.4225/69/5979810a7dd6f	http://dx.doi.org/10.4225/69/5979810a7dd6f	Hawks Nest_NSW	species
Hawks Nest_NSW	Animal tracking	Hawks Nest_NSW_HN A5	doi:10.4225/69/5979810a7dd6f	Australian Ocean Data Network	doi:10.4225/69/5979810a7dd6f	http://dx.doi.org/10.4225/69/5979810a7dd6f	Hawks Nest_NSW	species
Hawks Nest_NSW	Animal tracking	Hawks Nest_NSW_HN A6	doi:10.4225/69/5979810a7dd6f	Australian Ocean Data Network	doi:10.4225/69/5979810a7dd6f	http://dx.doi.org/10.4225/69/5979810a7dd6f	Hawks Nest_NSW	species
Hawks Nest_NSW	Animal tracking	Hawks Nest_NSW_HN A7	doi:10.4225/69/5979810a7dd6f	Australian Ocean Data Network	doi:10.4225/69/5979810a7dd6f	http://dx.doi.org/10.4225/69/5979810a7dd6f	Hawks Nest_NSW	species
Hawks Nest_NSW	Animal tracking	Hawks Nest_NSW_HN A8	doi:10.4225/69/5979810a7dd6f	Australian Ocean Data Network	doi:10.4225/69/5979810a7dd6f	http://dx.doi.org/10.4225/69/5979810a7dd6f	Hawks Nest_NSW	species
Hawks Nest_NSW	Animal tracking	Hawks Nest_NSW_HN A9	doi:10.4225/69/5979810a7dd6f	Australian Ocean Data Network	doi:10.4225/69/5979810a7dd6f	http://dx.doi.org/10.4225/69/5979810a7dd6f	Hawks Nest_NSW	species
Hawks Nest_NSW	Animal tracking	Hawks Nest_NSW_HN B1	doi:10.4225/69/5979810a7dd6f	Australian Ocean Data Network	doi:10.4225/69/5979810a7dd6f	http://dx.doi.org/10.4225/69/5979810a7dd6f	Hawks Nest_NSW	species
Hawks Nest_NSW	Animal tracking	Hawks Nest_NSW_HN B10	doi:10.4225/69/5979810a7dd6f	Australian Ocean Data Network	doi:10.4225/69/5979810a7dd6f	http://dx.doi.org/10.4225/69/5979810a7dd6f	Hawks Nest_NSW	species
Hawks Nest_NSW	Animal tracking	Hawks Nest_NSW_HN B11	doi:10.4225/69/5979810a7dd6f	Australian Ocean Data Network	doi:10.4225/69/5979810a7dd6f	http://dx.doi.org/10.4225/69/5979810a7dd6f	Hawks Nest_NSW	species
Hawks Nest_NSW	Animal tracking	Hawks Nest_NSW_HN B12	doi:10.4225/69/5979810a7dd6f	Australian Ocean Data Network	doi:10.4225/69/5979810a7dd6f	http://dx.doi.org/10.4225/69/5979810a7dd6f	Hawks Nest_NSW	species
Hawks Nest_NSW	Animal tracking	Hawks Nest_NSW_HN B2	doi:10.4225/69/5979810a7dd6f	Australian Ocean Data Network	doi:10.4225/69/5979810a7dd6f	http://dx.doi.org/10.4225/69/5979810a7dd6f	Hawks Nest_NSW	species
Hawks Nest_NSW	Animal tracking	Hawks Nest_NSW_HN B3	doi:10.4225/69/5979810a7dd6f	Australian Ocean Data Network	doi:10.4225/69/5979810a7dd6f	http://dx.doi.org/10.4225/69/5979810a7dd6f	Hawks Nest_NSW	species
Hawks Nest_NSW	Animal tracking	Hawks Nest_NSW_HN B4	doi:10.4225/69/5979810a7dd6f	Australian Ocean Data Network	doi:10.4225/69/5979810a7dd6f	http://dx.doi.org/10.4225/69/5979810a7dd6f	Hawks Nest_NSW	species
Hawks Nest_NSW	Animal tracking	Hawks Nest_NSW_HN B5	doi:10.4225/69/5979810a7dd6f	Australian Ocean Data Network	doi:10.4225/69/5979810a7dd6f	http://dx.doi.org/10.4225/69/5979810a7dd6f	Hawks Nest_NSW	species
Hawks Nest_NSW	Animal tracking	Hawks Nest_NSW_HN B6	doi:10.4225/69/5979810a7dd6f	Australian Ocean Data Network	doi:10.4225/69/5979810a7dd6f	http://dx.doi.org/10.4225/69/5979810a7dd6f	Hawks Nest_NSW	species
Hawks Nest_NSW	Animal tracking	Hawks Nest_NSW_HN B7	doi:10.4225/69/5979810a7dd6f	Australian Ocean Data Network	doi:10.4225/69/5979810a7dd6f	http://dx.doi.org/10.4225/69/5979810a7dd6f	Hawks Nest_NSW	species
Hawks Nest_NSW	Animal tracking	Hawks Nest_NSW_HN B8	doi:10.4225/69/5979810a7dd6f	Australian Ocean Data Network	doi:10.4225/69/5979810a7dd6f	http://dx.doi.org/10.4225/69/5979810a7dd6f	Hawks Nest_NSW	species
Hawks Nest_NSW	Animal tracking	Hawks Nest_NSW_HN B9	doi:10.4225/69/5979810a7dd6f	Australian Ocean Data Network	doi:10.4225/69/5979810a7dd6f	http://dx.doi.org/10.4225/69/5979810a7dd6f	Hawks Nest_NSW	species
Helix Reef	Animal tracking	Helix Reef_Helix 1	doi:10.4225/69/5979810a7dd6f	Australian Ocean Data Network	doi:10.4225/69/5979810a7dd6f	http://dx.doi.org/10.4225/69/5979810a7dd6f	Helix Reef	species
Helix Reef	Animal tracking	Helix Reef_Helix 2	doi:10.4225/69/5979810a7dd6f	Australian Ocean Data Network	doi:10.4225/69/5979810a7dd6f	http://dx.doi.org/10.4225/69/5979810a7dd6f	Helix Reef	species
Helix Reef	Animal tracking	Helix Reef_Helix 3	doi:10.4225/69/5979810a7dd6f	Australian Ocean Data Network	doi:10.4225/69/5979810a7dd6f	http://dx.doi.org/10.4225/69/5979810a7dd6f	Helix Reef	species
Helix Reef	Animal tracking	Helix Reef_Helix 4	doi:10.4225/69/5979810a7dd6f	Australian Ocean Data Network	doi:10.4225/69/5979810a7dd6f	http://dx.doi.org/10.4225/69/5979810a7dd6f	Helix Reef	species
Helix Reef	Animal tracking	Helix Reef_Helix 5	doi:10.4225/69/5979810a7dd6f	Australian Ocean Data Network	doi:10.4225/69/5979810a7dd6f	http://dx.doi.org/10.4225/69/5979810a7dd6f	Helix Reef	species
Helix Reef	Animal tracking	Helix Reef_Helix 6	doi:10.4225/69/5979810a7dd6f	Australian Ocean Data Network	doi:10.4225/69/5979810a7dd6f	http://dx.doi.org/10.4225/69/5979810a7dd6f	Helix Reef	species
Helix Reef	Animal tracking	Helix Reef_Helix 7	doi:10.4225/69/5979810a7dd6f	Australian Ocean Data Network	doi:10.4225/69/5979810a7dd6f	http://dx.doi.org/10.4225/69/5979810a7dd6f	Helix Reef	species
Helix Reef	Animal tracking	Helix Reef_Helix 8	doi:10.4225/69/5979810a7dd6f	Australian Ocean Data Network	doi:10.4225/69/5979810a7dd6f	http://dx.doi.org/10.4225/69/5979810a7dd6f	Helix Reef	species
Helix Reef	Animal tracking	Helix Reef_Helix 9	doi:10.4225/69/5979810a7dd6f	Australian Ocean Data Network	doi:10.4225/69/5979810a7dd6f	http://dx.doi.org/10.4225/69/5979810a7dd6f	Helix Reef	species
Heron Island	Animal tracking	Heron Island_HER 11	doi:10.4225/69/5979810a7dd6f	Australian Ocean Data Network	doi:10.4225/69/5979810a7dd6f	http://dx.doi.org/10.4225/69/5979810a7dd6f	Heron Island	species
Heron Island	Animal tracking	Heron Island_HER 12	doi:10.4225/69/5979810a7dd6f	Australian Ocean Data Network	doi:10.4225/69/5979810a7dd6f	http://dx.doi.org/10.4225/69/5979810a7dd6f	Heron Island	species
Heron Island	Animal tracking	Heron Island_HER 13	doi:10.4225/69/5979810a7dd6f	Australian Ocean Data Network	doi:10.4225/69/5979810a7dd6f	http://dx.doi.org/10.4225/69/5979810a7dd6f	Heron Island	species
Heron Island	Animal tracking	Heron Island_HER 14	doi:10.4225/69/5979810a7dd6f	Australian Ocean Data Network	doi:10.4225/69/5979810a7dd6f	http://dx.doi.org/10.4225/69/5979810a7dd6f	Heron Island	species
Heron Island	Animal tracking	Heron Island_HER 15	doi:10.4225/69/5979810a7dd6f	Australian Ocean Data Network	doi:10.4225/69/5979810a7dd6f	http://dx.doi.org/10.4225/69/5979810a7dd6f	Heron Island	species
Heron Island	Animal tracking	Heron Island_HER 16	doi:10.4225/69/5979810a7dd6f	Australian Ocean Data Network	doi:10.4225/69/5979810a7dd6f	http://dx.doi.org/10.4225/69/5979810a7dd6f	Heron Island	species
Heron Island	Animal tracking	Heron Island_HER 17	doi:10.4225/69/5979810a7dd6f	Australian Ocean Data Network	doi:10.4225/69/5979810a7dd6f	http://dx.doi.org/10.4225/69/5979810a7dd6f	Heron Island	species
Heron Island	Animal tracking	Heron Island_HER 18	doi:10.4225/69/5979810a7dd6f	Australian Ocean Data Network	doi:10.4225/69/5979810a7dd6f	http://dx.doi.org/10.4225/69/5979810a7dd6f	Heron Island	species
Heron Island	Animal tracking	Heron Island_HER 19	doi:10.4225/69/5979810a7dd6f	Australian Ocean Data Network	doi:10.4225/69/5979810a7dd6f	http://dx.doi.org/10.4225/69/5979810a7dd6f	Heron Island	species
Heron Island	Animal tracking	Heron Island_HER 20	doi:10.4225/69/5979810a7dd6f	Australian Ocean Data Network	doi:10.4225/69/5979810a7dd6f	http://dx.doi.org/10.4225/69/5979810a7dd6f	Heron Island	species
Heron Island	Animal tracking	Heron Island_HER 21	doi:10.4225/69/5979810a7dd6f	Australian Ocean Data Network	doi:10.4225/69/5979810a7dd6f	http://dx.doi.org/10.4225/69/5979810a7dd6f	Heron Island	species
Heron Island	Animal tracking	Heron Island_HER 22	doi:10.4225/69/5979810a7dd6f	Australian Ocean Data Network	doi:10.4225/69/5979810a7dd6f	http://dx.doi.org/10.4225/69/5979810a7dd6f	Heron Island	species
Heron Island	Animal tracking	Heron Island_HER 23	doi:10.4225/69/5979810a7dd6f	Australian Ocean Data Network	doi:10.4225/69/5979810a7dd6f	http://dx.doi.org/10.4225/69/5979810a7dd6f	Heron Island	species
Heron Island	Animal tracking	Heron Island_HER 24	doi:10.4225/69/5979810a7dd6f	Australian Ocean Data Network	doi:10.4225/69/5979810a7dd6f	http://dx.doi.org/10.4225/69/5979810a7dd6f	Heron Island	species
Heron Island	Animal tracking	Heron Island_HER 25	doi:10.4225/69/5979810a7dd6f	Australian Ocean Data Network	doi:10.4225/69/5979810a7dd6f	http://dx.doi.org/10.4225/69/5979810a7dd6f	Heron Island	species
Heron Island	Animal tracking	Heron Island_HER 26	doi:10.4225/69/5979810a7dd6f	Australian Ocean Data Network	doi:10.4225/69/5979810a7dd6f	http://dx.doi.org/10.4225/69/5979810a7dd6f	Heron Island	species
Heron Island	Animal tracking	Heron Island_HER 27	doi:10.4225/69/5979810a7dd6f	Australian Ocean Data Network	doi:10.4225/69/5979810a7dd6f	http://dx.doi.org/10.4225/69/5979810a7dd6f	Heron Island	species
Heron Island	Animal tracking	Heron Island_HER 28	doi:10.4225/69/5979810a7dd6f	Australian Ocean Data Network	doi:10.4225/69/5979810a7dd6f	http://dx.doi.org/10.4225/69/5979810a7dd6f	Heron Island	species
Heron Island	Animal tracking	Heron Island_HER 29	doi:10.4225/69/5979810a7dd6f	Australian Ocean Data Network	doi:10.4225/69/5979810a7dd6f	http://dx.doi.org/10.4225/69/5979810a7dd6f	Heron Island	species
Heron Island	Animal tracking	Heron Island_HER 30	doi:10.4225/69/5979810a7dd6f	Australian Ocean Data Network	doi:10.4225/69/5979810a7dd6f	http://dx.doi.org/10.4225/69/5979810a7dd6f	Heron Island	species
Heron Island	Animal tracking	Heron Island_Heron E1	doi:10.4225/69/5979810a7dd6f	Australian Ocean Data Network	doi:10.4225/69/5979810a7dd6f	http://dx.doi.org/10.4225/69/5979810a7dd6f	Heron Island	species
Heron Island	Animal tracking	Heron Island_Heron E2	doi:10.4225/69/5979810a7dd6f	Australian Ocean Data Network	doi:10.4225/69/5979810a7dd6f	http://dx.doi.org/10.4225/69/5979810a7dd6f	Heron Island	species
Heron Island	Animal tracking	Heron Island_NE Heron	doi:10.4225/69/5979810a7dd6f	Australian Ocean Data Network	doi:10.4225/69/5979810a7dd6f	http://dx.doi.org/10.4225/69/5979810a7dd6f	Heron Island	species
Heron Island	Animal tracking	Heron Island_NW Heron	doi:10.4225/69/5979810a7dd6f	Australian Ocean Data Network	doi:10.4225/69/5979810a7dd6f	http://dx.doi.org/10.4225/69/5979810a7dd6f	Heron Island	species
Heron Island	Animal tracking	Heron Island_S Heron	doi:10.4225/69/5979810a7dd6f	Australian Ocean Data Network	doi:10.4225/69/5979810a7dd6f	http://dx.doi.org/10.4225/69/5979810a7dd6f	Heron Island	species
Heron Island	Animal tracking	Heron Island_S1	doi:10.4225/69/5979810a7dd6f	Australian Ocean Data Network	doi:10.4225/69/5979810a7dd6f	http://dx.doi.org/10.4225/69/5979810a7dd6f	Heron Island	species
Heron Island	Animal tracking	Heron Island_S2	doi:10.4225/69/5979810a7dd6f	Australian Ocean Data Network	doi:10.4225/69/5979810a7dd6f	http://dx.doi.org/10.4225/69/5979810a7dd6f	Heron Island	species
Heron Island	Animal tracking	Heron Island_S3	doi:10.4225/69/5979810a7dd6f	Australian Ocean Data Network	doi:10.4225/69/5979810a7dd6f	http://dx.doi.org/10.4225/69/5979810a7dd6f	Heron Island	species
Heron Island	Animal tracking	Heron Island_S4	doi:10.4225/69/5979810a7dd6f	Australian Ocean Data Network	doi:10.4225/69/5979810a7dd6f	http://dx.doi.org/10.4225/69/5979810a7dd6f	Heron Island	species
Heron Island	Animal tracking	Heron Island_S5	doi:10.4225/69/5979810a7dd6f	Australian Ocean Data Network	doi:10.4225/69/5979810a7dd6f	http://dx.doi.org/10.4225/69/5979810a7dd6f	Heron Island	species
Heron Island	Animal tracking	Heron Island_VP0	doi:10.4225/69/5979810a7dd6f	Australian Ocean Data Network	doi:10.4225/69/5979810a7dd6f	http://dx.doi.org/10.4225/69/5979810a7dd6f	Heron Island	species
Heron Island	Animal tracking	Heron Island_VP1	doi:10.4225/69/5979810a7dd6f	Australian Ocean Data Network	doi:10.4225/69/5979810a7dd6f	http://dx.doi.org/10.4225/69/5979810a7dd6f	Heron Island	species
Heron Island	Animal tracking	Heron Island_VP11	doi:10.4225/69/5979810a7dd6f	Australian Ocean Data Network	doi:10.4225/69/5979810a7dd6f	http://dx.doi.org/10.4225/69/5979810a7dd6f	Heron Island	species
Heron Island	Animal tracking	Heron Island_VP12	doi:10.4225/69/5979810a7dd6f	Australian Ocean Data Network	doi:10.4225/69/5979810a7dd6f	http://dx.doi.org/10.4225/69/5979810a7dd6f	Heron Island	species
Heron Island	Animal tracking	Heron Island_VP13	doi:10.4225/69/5979810a7dd6f	Australian Ocean Data Network	doi:10.4225/69/5979810a7dd6f	http://dx.doi.org/10.4225/69/5979810a7dd6f	Heron Island	species
Heron Island	Animal tracking	Heron Island_VP14	doi:10.4225/69/5979810a7dd6f	Australian Ocean Data Network	doi:10.4225/69/5979810a7dd6f	http://dx.doi.org/10.4225/69/5979810a7dd6f	Heron Island	species
Heron Island	Animal tracking	Heron Island_VP2	doi:10.4225/69/5979810a7dd6f	Australian Ocean Data Network	doi:10.4225/69/5979810a7dd6f	http://dx.doi.org/10.4225/69/5979810a7dd6f	Heron Island	species
Heron Island	Animal tracking	Heron Island_VP3	doi:10.4225/69/5979810a7dd6f	Australian Ocean Data Network	doi:10.4225/69/5979810a7dd6f	http://dx.doi.org/10.4225/69/5979810a7dd6f	Heron Island	species
Heron Island	Animal tracking	Heron Island_VP4	doi:10.4225/69/5979810a7dd6f	Australian Ocean Data Network	doi:10.4225/69/5979810a7dd6f	http://dx.doi.org/10.4225/69/5979810a7dd6f	Heron Island	species
Heron Island	Animal tracking	Heron Island_VP5	doi:10.4225/69/5979810a7dd6f	Australian Ocean Data Network	doi:10.4225/69/5979810a7dd6f	http://dx.doi.org/10.4225/69/5979810a7dd6f	Heron Island	species
Heron Island	Animal tracking	Heron Island_VP6	doi:10.4225/69/5979810a7dd6f	Australian Ocean Data Network	doi:10.4225/69/5979810a7dd6f	http://dx.doi.org/10.4225/69/5979810a7dd6f	Heron Island	species
Heron Island	Animal tracking	Heron Island_VP7	doi:10.4225/69/5979810a7dd6f	Australian Ocean Data Network	doi:10.4225/69/5979810a7dd6f	http://dx.doi.org/10.4225/69/5979810a7dd6f	Heron Island	species
Heron Island	Animal tracking	Heron Island_VP8	doi:10.4225/69/5979810a7dd6f	Australian Ocean Data Network	doi:10.4225/69/5979810a7dd6f	http://dx.doi.org/10.4225/69/5979810a7dd6f	Heron Island	species
Heron Island	Animal tracking	Heron Island_VP9	doi:10.4225/69/5979810a7dd6f	Australian Ocean Data Network	doi:10.4225/69/5979810a7dd6f	http://dx.doi.org/10.4225/69/5979810a7dd6f	Heron Island	species
Heron Island reef flat array	Animal tracking	Heron Island reef flat array_HFL01	doi:10.4225/69/5979810a7dd6f	Australian Ocean Data Network	doi:10.4225/69/5979810a7dd6f	http://dx.doi.org/10.4225/69/5979810a7dd6f	Heron Island reef flat array	species
Heron Island reef flat array	Animal tracking	Heron Island reef flat array_HFL02	doi:10.4225/69/5979810a7dd6f	Australian Ocean Data Network	doi:10.4225/69/5979810a7dd6f	http://dx.doi.org/10.4225/69/5979810a7dd6f	Heron Island reef flat array	species
Heron Island reef flat array	Animal tracking	Heron Island reef flat array_HFL03	doi:10.4225/69/5979810a7dd6f	Australian Ocean Data Network	doi:10.4225/69/5979810a7dd6f	http://dx.doi.org/10.4225/69/5979810a7dd6f	Heron Island reef flat array	species
Heron Island reef flat array	Animal tracking	Heron Island reef flat array_HFL04	doi:10.4225/69/5979810a7dd6f	Australian Ocean Data Network	doi:10.4225/69/5979810a7dd6f	http://dx.doi.org/10.4225/69/5979810a7dd6f	Heron Island reef flat array	species
Heron Island reef flat array	Animal tracking	Heron Island reef flat array_HFL05	doi:10.4225/69/5979810a7dd6f	Australian Ocean Data Network	doi:10.4225/69/5979810a7dd6f	http://dx.doi.org/10.4225/69/5979810a7dd6f	Heron Island reef flat array	species
Heron Island reef flat array	Animal tracking	Heron Island reef flat array_HFL06	doi:10.4225/69/5979810a7dd6f	Australian Ocean Data Network	doi:10.4225/69/5979810a7dd6f	http://dx.doi.org/10.4225/69/5979810a7dd6f	Heron Island reef flat array	species
Heron Island reef flat array	Animal tracking	Heron Island reef flat array_HFL07	doi:10.4225/69/5979810a7dd6f	Australian Ocean Data Network	doi:10.4225/69/5979810a7dd6f	http://dx.doi.org/10.4225/69/5979810a7dd6f	Heron Island reef flat array	species
Heron Island reef flat array	Animal tracking	Heron Island reef flat array_HFL08	doi:10.4225/69/5979810a7dd6f	Australian Ocean Data Network	doi:10.4225/69/5979810a7dd6f	http://dx.doi.org/10.4225/69/5979810a7dd6f	Heron Island reef flat array	species
Heron Island reef flat array	Animal tracking	Heron Island reef flat array_HFL09	doi:10.4225/69/5979810a7dd6f	Australian Ocean Data Network	doi:10.4225/69/5979810a7dd6f	http://dx.doi.org/10.4225/69/5979810a7dd6f	Heron Island reef flat array	species
Heron Island reef flat array	Animal tracking	Heron Island reef flat array_HFL10	doi:10.4225/69/5979810a7dd6f	Australian Ocean Data Network	doi:10.4225/69/5979810a7dd6f	http://dx.doi.org/10.4225/69/5979810a7dd6f	Heron Island reef flat array	species
John Brewer Reef	Animal tracking	John Brewer Reef_Brewer 1	doi:10.4225/69/5979810a7dd6f	Australian Ocean Data Network	doi:10.4225/69/5979810a7dd6f	http://dx.doi.org/10.4225/69/5979810a7dd6f	John Brewer Reef	species
John Brewer Reef	Animal tracking	John Brewer Reef_Brewer 2	doi:10.4225/69/5979810a7dd6f	Australian Ocean Data Network	doi:10.4225/69/5979810a7dd6f	http://dx.doi.org/10.4225/69/5979810a7dd6f	John Brewer Reef	species
John Brewer Reef	Animal tracking	John Brewer Reef_Brewer 3	doi:10.4225/69/5979810a7dd6f	Australian Ocean Data Network	doi:10.4225/69/5979810a7dd6f	http://dx.doi.org/10.4225/69/5979810a7dd6f	John Brewer Reef	species
John Brewer Reef	Animal tracking	John Brewer Reef_Brewer 4	doi:10.4225/69/5979810a7dd6f	Australian Ocean Data Network	doi:10.4225/69/5979810a7dd6f	http://dx.doi.org/10.4225/69/5979810a7dd6f	John Brewer Reef	species
Kangaroo Island - Harveys Return	Animal tracking	Kangaroo Island - Harveys Return_R1	doi:10.4225/69/5979810a7dd6f	Australian Ocean Data Network	doi:10.4225/69/5979810a7dd6f	http://dx.doi.org/10.4225/69/5979810a7dd6f	Kangaroo Island - Harveys Return	species
Kangaroo Island - Harveys Return	Animal tracking	Kangaroo Island - Harveys Return_R10	doi:10.4225/69/5979810a7dd6f	Australian Ocean Data Network	doi:10.4225/69/5979810a7dd6f	http://dx.doi.org/10.4225/69/5979810a7dd6f	Kangaroo Island - Harveys Return	species
Kangaroo Island - Harveys Return	Animal tracking	Kangaroo Island - Harveys Return_R2	doi:10.4225/69/5979810a7dd6f	Australian Ocean Data Network	doi:10.4225/69/5979810a7dd6f	http://dx.doi.org/10.4225/69/5979810a7dd6f	Kangaroo Island - Harveys Return	species
Kangaroo Island - Harveys Return	Animal tracking	Kangaroo Island - Harveys Return_R3	doi:10.4225/69/5979810a7dd6f	Australian Ocean Data Network	doi:10.4225/69/5979810a7dd6f	http://dx.doi.org/10.4225/69/5979810a7dd6f	Kangaroo Island - Harveys Return	species
Kangaroo Island - Harveys Return	Animal tracking	Kangaroo Island - Harveys Return_R4	doi:10.4225/69/5979810a7dd6f	Australian Ocean Data Network	doi:10.4225/69/5979810a7dd6f	http://dx.doi.org/10.4225/69/5979810a7dd6f	Kangaroo Island - Harveys Return	species
Kangaroo Island - Harveys Return	Animal tracking	Kangaroo Island - Harveys Return_R5	doi:10.4225/69/5979810a7dd6f	Australian Ocean Data Network	doi:10.4225/69/5979810a7dd6f	http://dx.doi.org/10.4225/69/5979810a7dd6f	Kangaroo Island - Harveys Return	species
Kangaroo Island - Harveys Return	Animal tracking	Kangaroo Island - Harveys Return_R6	doi:10.4225/69/5979810a7dd6f	Australian Ocean Data Network	doi:10.4225/69/5979810a7dd6f	http://dx.doi.org/10.4225/69/5979810a7dd6f	Kangaroo Island - Harveys Return	species
Kangaroo Island - Harveys Return	Animal tracking	Kangaroo Island - Harveys Return_R7	doi:10.4225/69/5979810a7dd6f	Australian Ocean Data Network	doi:10.4225/69/5979810a7dd6f	http://dx.doi.org/10.4225/69/5979810a7dd6f	Kangaroo Island - Harveys Return	species
Kangaroo Island - Harveys Return	Animal tracking	Kangaroo Island - Harveys Return_R8	doi:10.4225/69/5979810a7dd6f	Australian Ocean Data Network	doi:10.4225/69/5979810a7dd6f	http://dx.doi.org/10.4225/69/5979810a7dd6f	Kangaroo Island - Harveys Return	species
Kangaroo Island - Harveys Return	Animal tracking	Kangaroo Island - Harveys Return_R9	doi:10.4225/69/5979810a7dd6f	Australian Ocean Data Network	doi:10.4225/69/5979810a7dd6f	http://dx.doi.org/10.4225/69/5979810a7dd6f	Kangaroo Island - Harveys Return	species
Kangaroo Island - Penneshaw	Animal tracking	Kangaroo Island - Penneshaw_No 1	doi:10.4225/69/5979810a7dd6f	Australian Ocean Data Network	doi:10.4225/69/5979810a7dd6f	http://dx.doi.org/10.4225/69/5979810a7dd6f	Kangaroo Island - Penneshaw	species
Kangaroo Island - Penneshaw	Animal tracking	Kangaroo Island - Penneshaw_No 2	doi:10.4225/69/5979810a7dd6f	Australian Ocean Data Network	doi:10.4225/69/5979810a7dd6f	http://dx.doi.org/10.4225/69/5979810a7dd6f	Kangaroo Island - Penneshaw	species
Kangaroo Island - Penneshaw	Animal tracking	Kangaroo Island - Penneshaw_No 3	doi:10.4225/69/5979810a7dd6f	Australian Ocean Data Network	doi:10.4225/69/5979810a7dd6f	http://dx.doi.org/10.4225/69/5979810a7dd6f	Kangaroo Island - Penneshaw	species
Kangaroo Island - Penneshaw	Animal tracking	Kangaroo Island - Penneshaw_No 4	doi:10.4225/69/5979810a7dd6f	Australian Ocean Data Network	doi:10.4225/69/5979810a7dd6f	http://dx.doi.org/10.4225/69/5979810a7dd6f	Kangaroo Island - Penneshaw	species
Kangaroo Island - Penneshaw	Animal tracking	Kangaroo Island - Penneshaw_No 5	doi:10.4225/69/5979810a7dd6f	Australian Ocean Data Network	doi:10.4225/69/5979810a7dd6f	http://dx.doi.org/10.4225/69/5979810a7dd6f	Kangaroo Island - Penneshaw	species
Kangaroo Island - Penneshaw	Animal tracking	Kangaroo Island - Penneshaw_No 6	doi:10.4225/69/5979810a7dd6f	Australian Ocean Data Network	doi:10.4225/69/5979810a7dd6f	http://dx.doi.org/10.4225/69/5979810a7dd6f	Kangaroo Island - Penneshaw	species
Kangaroo Island - Penneshaw	Animal tracking	Kangaroo Island - Penneshaw_No 7	doi:10.4225/69/5979810a7dd6f	Australian Ocean Data Network	doi:10.4225/69/5979810a7dd6f	http://dx.doi.org/10.4225/69/5979810a7dd6f	Kangaroo Island - Penneshaw	species
Keeper Reef	Animal tracking	Keeper Reef_Keeper 1	doi:10.4225/69/5979810a7dd6f	Australian Ocean Data Network	doi:10.4225/69/5979810a7dd6f	http://dx.doi.org/10.4225/69/5979810a7dd6f	Keeper Reef	species
Keeper Reef	Animal tracking	Keeper Reef_Keeper 2	doi:10.4225/69/5979810a7dd6f	Australian Ocean Data Network	doi:10.4225/69/5979810a7dd6f	http://dx.doi.org/10.4225/69/5979810a7dd6f	Keeper Reef	species
Kelso Reef	Animal tracking	Kelso Reef_Kelso 1	doi:10.4225/69/5979810a7dd6f	Australian Ocean Data Network	doi:10.4225/69/5979810a7dd6f	http://dx.doi.org/10.4225/69/5979810a7dd6f	Kelso Reef	species
Kelso Reef	Animal tracking	Kelso Reef_Kelso 2	doi:10.4225/69/5979810a7dd6f	Australian Ocean Data Network	doi:10.4225/69/5979810a7dd6f	http://dx.doi.org/10.4225/69/5979810a7dd6f	Kelso Reef	species
Knife reef	Animal tracking	Knife reef_Knife 1	doi:10.4225/69/5979810a7dd6f	Australian Ocean Data Network	doi:10.4225/69/5979810a7dd6f	http://dx.doi.org/10.4225/69/5979810a7dd6f	Knife reef	species
Knife reef	Animal tracking	Knife reef_Knife 10	doi:10.4225/69/5979810a7dd6f	Australian Ocean Data Network	doi:10.4225/69/5979810a7dd6f	http://dx.doi.org/10.4225/69/5979810a7dd6f	Knife reef	species
Knife reef	Animal tracking	Knife reef_Knife 2	doi:10.4225/69/5979810a7dd6f	Australian Ocean Data Network	doi:10.4225/69/5979810a7dd6f	http://dx.doi.org/10.4225/69/5979810a7dd6f	Knife reef	species
Knife reef	Animal tracking	Knife reef_Knife 3	doi:10.4225/69/5979810a7dd6f	Australian Ocean Data Network	doi:10.4225/69/5979810a7dd6f	http://dx.doi.org/10.4225/69/5979810a7dd6f	Knife reef	species
Knife reef	Animal tracking	Knife reef_Knife 4	doi:10.4225/69/5979810a7dd6f	Australian Ocean Data Network	doi:10.4225/69/5979810a7dd6f	http://dx.doi.org/10.4225/69/5979810a7dd6f	Knife reef	species
Knife reef	Animal tracking	Knife reef_Knife 5	doi:10.4225/69/5979810a7dd6f	Australian Ocean Data Network	doi:10.4225/69/5979810a7dd6f	http://dx.doi.org/10.4225/69/5979810a7dd6f	Knife reef	species
Knife reef	Animal tracking	Knife reef_Knife 6	doi:10.4225/69/5979810a7dd6f	Australian Ocean Data Network	doi:10.4225/69/5979810a7dd6f	http://dx.doi.org/10.4225/69/5979810a7dd6f	Knife reef	species
Knife reef	Animal tracking	Knife reef_Knife 7	doi:10.4225/69/5979810a7dd6f	Australian Ocean Data Network	doi:10.4225/69/5979810a7dd6f	http://dx.doi.org/10.4225/69/5979810a7dd6f	Knife reef	species
Knife reef	Animal tracking	Knife reef_Knife 8	doi:10.4225/69/5979810a7dd6f	Australian Ocean Data Network	doi:10.4225/69/5979810a7dd6f	http://dx.doi.org/10.4225/69/5979810a7dd6f	Knife reef	species
Knife reef	Animal tracking	Knife reef_Knife 9	doi:10.4225/69/5979810a7dd6f	Australian Ocean Data Network	doi:10.4225/69/5979810a7dd6f	http://dx.doi.org/10.4225/69/5979810a7dd6f	Knife reef	species
Lady Elliot Island SEQ	Animal tracking	Lady Elliot Island SEQ_LEI_Groupers	doi:10.4225/69/5979810a7dd6f	Australian Ocean Data Network	doi:10.4225/69/5979810a7dd6f	http://dx.doi.org/10.4225/69/5979810a7dd6f	Lady Elliot Island SEQ	species
Lady Elliot Island SEQ	Animal tracking	Lady Elliot Island SEQ_LEI_LHB	doi:10.4225/69/5979810a7dd6f	Australian Ocean Data Network	doi:10.4225/69/5979810a7dd6f	http://dx.doi.org/10.4225/69/5979810a7dd6f	Lady Elliot Island SEQ	species
Lady Elliot Island SEQ	Animal tracking	Lady Elliot Island SEQ_LEI_Severence	doi:10.4225/69/5979810a7dd6f	Australian Ocean Data Network	doi:10.4225/69/5979810a7dd6f	http://dx.doi.org/10.4225/69/5979810a7dd6f	Lady Elliot Island SEQ	species
Lady Elliot Island SEQ	Animal tracking	Lady Elliot Island SEQ_LEI_Spider's Ledge	doi:10.4225/69/5979810a7dd6f	Australian Ocean Data Network	doi:10.4225/69/5979810a7dd6f	http://dx.doi.org/10.4225/69/5979810a7dd6f	Lady Elliot Island SEQ	species
Lady Elliot Island SEQ	Animal tracking	Lady Elliot Island SEQ_LEI_Sunset Drift	doi:10.4225/69/5979810a7dd6f	Australian Ocean Data Network	doi:10.4225/69/5979810a7dd6f	http://dx.doi.org/10.4225/69/5979810a7dd6f	Lady Elliot Island SEQ	species
Lady Elliot Island SEQ	Animal tracking	Lady Elliot Island SEQ_LEI_Tubes	doi:10.4225/69/5979810a7dd6f	Australian Ocean Data Network	doi:10.4225/69/5979810a7dd6f	http://dx.doi.org/10.4225/69/5979810a7dd6f	Lady Elliot Island SEQ	species
Lake Macquarie - Artificial Reef	Animal tracking	Lake Macquarie - Artificial Reef_bar	doi:10.4225/69/5979810a7dd6f	Australian Ocean Data Network	doi:10.4225/69/5979810a7dd6f	http://dx.doi.org/10.4225/69/5979810a7dd6f	Lake Macquarie - Artificial Reef	species
Lake Macquarie - Artificial Reef	Animal tracking	Lake Macquarie - Artificial Reef_boltp1	doi:10.4225/69/5979810a7dd6f	Australian Ocean Data Network	doi:10.4225/69/5979810a7dd6f	http://dx.doi.org/10.4225/69/5979810a7dd6f	Lake Macquarie - Artificial Reef	species
Lake Macquarie - Artificial Reef	Animal tracking	Lake Macquarie - Artificial Reef_boltp2	doi:10.4225/69/5979810a7dd6f	Australian Ocean Data Network	doi:10.4225/69/5979810a7dd6f	http://dx.doi.org/10.4225/69/5979810a7dd6f	Lake Macquarie - Artificial Reef	species
Lake Macquarie - Artificial Reef	Animal tracking	Lake Macquarie - Artificial Reef_bon1	doi:10.4225/69/5979810a7dd6f	Australian Ocean Data Network	doi:10.4225/69/5979810a7dd6f	http://dx.doi.org/10.4225/69/5979810a7dd6f	Lake Macquarie - Artificial Reef	species
Lake Macquarie - Artificial Reef	Animal tracking	Lake Macquarie - Artificial Reef_bon2	doi:10.4225/69/5979810a7dd6f	Australian Ocean Data Network	doi:10.4225/69/5979810a7dd6f	http://dx.doi.org/10.4225/69/5979810a7dd6f	Lake Macquarie - Artificial Reef	species
Lake Macquarie - Artificial Reef	Animal tracking	Lake Macquarie - Artificial Reef_coalp1	doi:10.4225/69/5979810a7dd6f	Australian Ocean Data Network	doi:10.4225/69/5979810a7dd6f	http://dx.doi.org/10.4225/69/5979810a7dd6f	Lake Macquarie - Artificial Reef	species
Lake Macquarie - Artificial Reef	Animal tracking	Lake Macquarie - Artificial Reef_coapl2	doi:10.4225/69/5979810a7dd6f	Australian Ocean Data Network	doi:10.4225/69/5979810a7dd6f	http://dx.doi.org/10.4225/69/5979810a7dd6f	Lake Macquarie - Artificial Reef	species
Lake Macquarie - Artificial Reef	Animal tracking	Lake Macquarie - Artificial Reef_coapl3	doi:10.4225/69/5979810a7dd6f	Australian Ocean Data Network	doi:10.4225/69/5979810a7dd6f	http://dx.doi.org/10.4225/69/5979810a7dd6f	Lake Macquarie - Artificial Reef	species
Lake Macquarie - Artificial Reef	Animal tracking	Lake Macquarie - Artificial Reef_er2	doi:10.4225/69/5979810a7dd6f	Australian Ocean Data Network	doi:10.4225/69/5979810a7dd6f	http://dx.doi.org/10.4225/69/5979810a7dd6f	Lake Macquarie - Artificial Reef	species
Lake Macquarie - Artificial Reef	Animal tracking	Lake Macquarie - Artificial Reef_kil	doi:10.4225/69/5979810a7dd6f	Australian Ocean Data Network	doi:10.4225/69/5979810a7dd6f	http://dx.doi.org/10.4225/69/5979810a7dd6f	Lake Macquarie - Artificial Reef	species
Lake Macquarie - Artificial Reef	Animal tracking	Lake Macquarie - Artificial Reef_Macquarie_001	doi:10.4225/69/5979810a7dd6f	Australian Ocean Data Network	doi:10.4225/69/5979810a7dd6f	http://dx.doi.org/10.4225/69/5979810a7dd6f	Lake Macquarie - Artificial Reef	species
Lake Macquarie - Artificial Reef	Animal tracking	Lake Macquarie - Artificial Reef_Macquarie_002	doi:10.4225/69/5979810a7dd6f	Australian Ocean Data Network	doi:10.4225/69/5979810a7dd6f	http://dx.doi.org/10.4225/69/5979810a7dd6f	Lake Macquarie - Artificial Reef	species
Lake Macquarie - Artificial Reef	Animal tracking	Lake Macquarie - Artificial Reef_nr2	doi:10.4225/69/5979810a7dd6f	Australian Ocean Data Network	doi:10.4225/69/5979810a7dd6f	http://dx.doi.org/10.4225/69/5979810a7dd6f	Lake Macquarie - Artificial Reef	species
Lake Macquarie - Artificial Reef	Animal tracking	Lake Macquarie - Artificial Reef_pbah1	doi:10.4225/69/5979810a7dd6f	Australian Ocean Data Network	doi:10.4225/69/5979810a7dd6f	http://dx.doi.org/10.4225/69/5979810a7dd6f	Lake Macquarie - Artificial Reef	species
Lake Macquarie - Artificial Reef	Animal tracking	Lake Macquarie - Artificial Reef_pbah2	doi:10.4225/69/5979810a7dd6f	Australian Ocean Data Network	doi:10.4225/69/5979810a7dd6f	http://dx.doi.org/10.4225/69/5979810a7dd6f	Lake Macquarie - Artificial Reef	species
Lake Macquarie - Artificial Reef	Animal tracking	Lake Macquarie - Artificial Reef_pbah3	doi:10.4225/69/5979810a7dd6f	Australian Ocean Data Network	doi:10.4225/69/5979810a7dd6f	http://dx.doi.org/10.4225/69/5979810a7dd6f	Lake Macquarie - Artificial Reef	species
Lake Macquarie - Artificial Reef	Animal tracking	Lake Macquarie - Artificial Reef_pbah4	doi:10.4225/69/5979810a7dd6f	Australian Ocean Data Network	doi:10.4225/69/5979810a7dd6f	http://dx.doi.org/10.4225/69/5979810a7dd6f	Lake Macquarie - Artificial Reef	species
Lake Macquarie - Artificial Reef	Animal tracking	Lake Macquarie - Artificial Reef_ps1	doi:10.4225/69/5979810a7dd6f	Australian Ocean Data Network	doi:10.4225/69/5979810a7dd6f	http://dx.doi.org/10.4225/69/5979810a7dd6f	Lake Macquarie - Artificial Reef	species
Lake Macquarie - Artificial Reef	Animal tracking	Lake Macquarie - Artificial Reef_ps2	doi:10.4225/69/5979810a7dd6f	Australian Ocean Data Network	doi:10.4225/69/5979810a7dd6f	http://dx.doi.org/10.4225/69/5979810a7dd6f	Lake Macquarie - Artificial Reef	species
Lake Macquarie - Artificial Reef	Animal tracking	Lake Macquarie - Artificial Reef_ps3	doi:10.4225/69/5979810a7dd6f	Australian Ocean Data Network	doi:10.4225/69/5979810a7dd6f	http://dx.doi.org/10.4225/69/5979810a7dd6f	Lake Macquarie - Artificial Reef	species
Lake Macquarie - Artificial Reef	Animal tracking	Lake Macquarie - Artificial Reef_ps4	doi:10.4225/69/5979810a7dd6f	Australian Ocean Data Network	doi:10.4225/69/5979810a7dd6f	http://dx.doi.org/10.4225/69/5979810a7dd6f	Lake Macquarie - Artificial Reef	species
Lake Macquarie - Artificial Reef	Animal tracking	Lake Macquarie - Artificial Reef_south chan	doi:10.4225/69/5979810a7dd6f	Australian Ocean Data Network	doi:10.4225/69/5979810a7dd6f	http://dx.doi.org/10.4225/69/5979810a7dd6f	Lake Macquarie - Artificial Reef	species
Lake Macquarie - Artificial Reef	Animal tracking	Lake Macquarie - Artificial Reef_sum1	doi:10.4225/69/5979810a7dd6f	Australian Ocean Data Network	doi:10.4225/69/5979810a7dd6f	http://dx.doi.org/10.4225/69/5979810a7dd6f	Lake Macquarie - Artificial Reef	species
Lake Macquarie - Artificial Reef	Animal tracking	Lake Macquarie - Artificial Reef_sum2	doi:10.4225/69/5979810a7dd6f	Australian Ocean Data Network	doi:10.4225/69/5979810a7dd6f	http://dx.doi.org/10.4225/69/5979810a7dd6f	Lake Macquarie - Artificial Reef	species
Lake Macquarie - Artificial Reef	Animal tracking	Lake Macquarie - Artificial Reef_top ar	doi:10.4225/69/5979810a7dd6f	Australian Ocean Data Network	doi:10.4225/69/5979810a7dd6f	http://dx.doi.org/10.4225/69/5979810a7dd6f	Lake Macquarie - Artificial Reef	species
Lake Macquarie - Artificial Reef	Animal tracking	Lake Macquarie - Artificial Reef_tor	doi:10.4225/69/5979810a7dd6f	Australian Ocean Data Network	doi:10.4225/69/5979810a7dd6f	http://dx.doi.org/10.4225/69/5979810a7dd6f	Lake Macquarie - Artificial Reef	species
Lake Macquarie - Artificial Reef	Animal tracking	Lake Macquarie - Artificial Reef_wang	doi:10.4225/69/5979810a7dd6f	Australian Ocean Data Network	doi:10.4225/69/5979810a7dd6f	http://dx.doi.org/10.4225/69/5979810a7dd6f	Lake Macquarie - Artificial Reef	species
Lane Cove River	Animal tracking	Lane Cove River_LCR Bass 1	doi:10.4225/69/5979810a7dd6f	Australian Ocean Data Network	doi:10.4225/69/5979810a7dd6f	http://dx.doi.org/10.4225/69/5979810a7dd6f	Lane Cove River	species
Lane Cove River	Animal tracking	Lane Cove River_LCR Bass 2	doi:10.4225/69/5979810a7dd6f	Australian Ocean Data Network	doi:10.4225/69/5979810a7dd6f	http://dx.doi.org/10.4225/69/5979810a7dd6f	Lane Cove River	species
Lane Cove River	Animal tracking	Lane Cove River_LCR Bass 3	doi:10.4225/69/5979810a7dd6f	Australian Ocean Data Network	doi:10.4225/69/5979810a7dd6f	http://dx.doi.org/10.4225/69/5979810a7dd6f	Lane Cove River	species
Lane Cove River	Animal tracking	Lane Cove River_LCR Bass 4	doi:10.4225/69/5979810a7dd6f	Australian Ocean Data Network	doi:10.4225/69/5979810a7dd6f	http://dx.doi.org/10.4225/69/5979810a7dd6f	Lane Cove River	species
Lane Cove River	Animal tracking	Lane Cove River_LCR Bass 5	doi:10.4225/69/5979810a7dd6f	Australian Ocean Data Network	doi:10.4225/69/5979810a7dd6f	http://dx.doi.org/10.4225/69/5979810a7dd6f	Lane Cove River	species
Lane Cove River	Animal tracking	Lane Cove River_LCR Bass 6	doi:10.4225/69/5979810a7dd6f	Australian Ocean Data Network	doi:10.4225/69/5979810a7dd6f	http://dx.doi.org/10.4225/69/5979810a7dd6f	Lane Cove River	species
Lane Cove River	Animal tracking	Lane Cove River_LCR Bass 7	doi:10.4225/69/5979810a7dd6f	Australian Ocean Data Network	doi:10.4225/69/5979810a7dd6f	http://dx.doi.org/10.4225/69/5979810a7dd6f	Lane Cove River	species
Lane Cove River	Animal tracking	Lane Cove River_LCR Bass 8	doi:10.4225/69/5979810a7dd6f	Australian Ocean Data Network	doi:10.4225/69/5979810a7dd6f	http://dx.doi.org/10.4225/69/5979810a7dd6f	Lane Cove River	species
Little Broadhurst Reef	Animal tracking	Little Broadhurst Reef_Little Broadhurst 1	doi:10.4225/69/5979810a7dd6f	Australian Ocean Data Network	doi:10.4225/69/5979810a7dd6f	http://dx.doi.org/10.4225/69/5979810a7dd6f	Little Broadhurst Reef	species
Little Broadhurst Reef	Animal tracking	Little Broadhurst Reef_Little Broadhurst 2	doi:10.4225/69/5979810a7dd6f	Australian Ocean Data Network	doi:10.4225/69/5979810a7dd6f	http://dx.doi.org/10.4225/69/5979810a7dd6f	Little Broadhurst Reef	species
Lodestone Reef	Animal tracking	Lodestone Reef_Lodestone 1	doi:10.4225/69/5979810a7dd6f	Australian Ocean Data Network	doi:10.4225/69/5979810a7dd6f	http://dx.doi.org/10.4225/69/5979810a7dd6f	Lodestone Reef	species
Lodestone Reef	Animal tracking	Lodestone Reef_Lodestone 2	doi:10.4225/69/5979810a7dd6f	Australian Ocean Data Network	doi:10.4225/69/5979810a7dd6f	http://dx.doi.org/10.4225/69/5979810a7dd6f	Lodestone Reef	species
Lodestone Reef	Animal tracking	Lodestone Reef_Lodestone 3	doi:10.4225/69/5979810a7dd6f	Australian Ocean Data Network	doi:10.4225/69/5979810a7dd6f	http://dx.doi.org/10.4225/69/5979810a7dd6f	Lodestone Reef	species
Lodestone Reef	Animal tracking	Lodestone Reef_Lodestone 4	doi:10.4225/69/5979810a7dd6f	Australian Ocean Data Network	doi:10.4225/69/5979810a7dd6f	http://dx.doi.org/10.4225/69/5979810a7dd6f	Lodestone Reef	species
Lodestone Reef	Animal tracking	Lodestone Reef_Lodestone 5	doi:10.4225/69/5979810a7dd6f	Australian Ocean Data Network	doi:10.4225/69/5979810a7dd6f	http://dx.doi.org/10.4225/69/5979810a7dd6f	Lodestone Reef	species
Lodestone Reef	Animal tracking	Lodestone Reef_Lodestone 6	doi:10.4225/69/5979810a7dd6f	Australian Ocean Data Network	doi:10.4225/69/5979810a7dd6f	http://dx.doi.org/10.4225/69/5979810a7dd6f	Lodestone Reef	species
Lodestone Reef	Animal tracking	Lodestone Reef_Lodestone 7	doi:10.4225/69/5979810a7dd6f	Australian Ocean Data Network	doi:10.4225/69/5979810a7dd6f	http://dx.doi.org/10.4225/69/5979810a7dd6f	Lodestone Reef	species
Lodestone Reef	Animal tracking	Lodestone Reef_Lodestone 8	doi:10.4225/69/5979810a7dd6f	Australian Ocean Data Network	doi:10.4225/69/5979810a7dd6f	http://dx.doi.org/10.4225/69/5979810a7dd6f	Lodestone Reef	species
Logan	Animal tracking	Logan_A171	doi:10.4225/69/5979810a7dd6f	Australian Ocean Data Network	doi:10.4225/69/5979810a7dd6f	http://dx.doi.org/10.4225/69/5979810a7dd6f	Logan	species
Logan	Animal tracking	Logan_A172	doi:10.4225/69/5979810a7dd6f	Australian Ocean Data Network	doi:10.4225/69/5979810a7dd6f	http://dx.doi.org/10.4225/69/5979810a7dd6f	Logan	species
Logan	Animal tracking	Logan_A173	doi:10.4225/69/5979810a7dd6f	Australian Ocean Data Network	doi:10.4225/69/5979810a7dd6f	http://dx.doi.org/10.4225/69/5979810a7dd6f	Logan	species
Logan	Animal tracking	Logan_A175	doi:10.4225/69/5979810a7dd6f	Australian Ocean Data Network	doi:10.4225/69/5979810a7dd6f	http://dx.doi.org/10.4225/69/5979810a7dd6f	Logan	species
Logan	Animal tracking	Logan_A176	doi:10.4225/69/5979810a7dd6f	Australian Ocean Data Network	doi:10.4225/69/5979810a7dd6f	http://dx.doi.org/10.4225/69/5979810a7dd6f	Logan	species
Logan	Animal tracking	Logan_EDEN	doi:10.4225/69/5979810a7dd6f	Australian Ocean Data Network	doi:10.4225/69/5979810a7dd6f	http://dx.doi.org/10.4225/69/5979810a7dd6f	Logan	species
Logan	Animal tracking	Logan_Grifjpinm	doi:10.4225/69/5979810a7dd6f	Australian Ocean Data Network	doi:10.4225/69/5979810a7dd6f	http://dx.doi.org/10.4225/69/5979810a7dd6f	Logan	species
Logan	Animal tracking	Logan_GrifLIE	doi:10.4225/69/5979810a7dd6f	Australian Ocean Data Network	doi:10.4225/69/5979810a7dd6f	http://dx.doi.org/10.4225/69/5979810a7dd6f	Logan	species
Logan	Animal tracking	Logan_GrifLIW	doi:10.4225/69/5979810a7dd6f	Australian Ocean Data Network	doi:10.4225/69/5979810a7dd6f	http://dx.doi.org/10.4225/69/5979810a7dd6f	Logan	species
Logan	Animal tracking	Logan_GrifPAN	doi:10.4225/69/5979810a7dd6f	Australian Ocean Data Network	doi:10.4225/69/5979810a7dd6f	http://dx.doi.org/10.4225/69/5979810a7dd6f	Logan	species
Logan	Animal tracking	Logan_Grifpintip	doi:10.4225/69/5979810a7dd6f	Australian Ocean Data Network	doi:10.4225/69/5979810a7dd6f	http://dx.doi.org/10.4225/69/5979810a7dd6f	Logan	species
Logan	Animal tracking	Logan_GrifRIN	doi:10.4225/69/5979810a7dd6f	Australian Ocean Data Network	doi:10.4225/69/5979810a7dd6f	http://dx.doi.org/10.4225/69/5979810a7dd6f	Logan	species
Logan	Animal tracking	Logan_JACOB	doi:10.4225/69/5979810a7dd6f	Australian Ocean Data Network	doi:10.4225/69/5979810a7dd6f	http://dx.doi.org/10.4225/69/5979810a7dd6f	Logan	species
Logan	Animal tracking	Logan_KALIN	doi:10.4225/69/5979810a7dd6f	Australian Ocean Data Network	doi:10.4225/69/5979810a7dd6f	http://dx.doi.org/10.4225/69/5979810a7dd6f	Logan	species
Logan	Animal tracking	Logan_KALINW	doi:10.4225/69/5979810a7dd6f	Australian Ocean Data Network	doi:10.4225/69/5979810a7dd6f	http://dx.doi.org/10.4225/69/5979810a7dd6f	Logan	species
Logan	Animal tracking	Logan_KANG	doi:10.4225/69/5979810a7dd6f	Australian Ocean Data Network	doi:10.4225/69/5979810a7dd6f	http://dx.doi.org/10.4225/69/5979810a7dd6f	Logan	species
Logan	Animal tracking	Logan_L148	doi:10.4225/69/5979810a7dd6f	Australian Ocean Data Network	doi:10.4225/69/5979810a7dd6f	http://dx.doi.org/10.4225/69/5979810a7dd6f	Logan	species
Logan	Animal tracking	Logan_L177	doi:10.4225/69/5979810a7dd6f	Australian Ocean Data Network	doi:10.4225/69/5979810a7dd6f	http://dx.doi.org/10.4225/69/5979810a7dd6f	Logan	species
Logan	Animal tracking	Logan_L178	doi:10.4225/69/5979810a7dd6f	Australian Ocean Data Network	doi:10.4225/69/5979810a7dd6f	http://dx.doi.org/10.4225/69/5979810a7dd6f	Logan	species
Logan	Animal tracking	Logan_L179	doi:10.4225/69/5979810a7dd6f	Australian Ocean Data Network	doi:10.4225/69/5979810a7dd6f	http://dx.doi.org/10.4225/69/5979810a7dd6f	Logan	species
Logan	Animal tracking	Logan_L180	doi:10.4225/69/5979810a7dd6f	Australian Ocean Data Network	doi:10.4225/69/5979810a7dd6f	http://dx.doi.org/10.4225/69/5979810a7dd6f	Logan	species
Logan	Animal tracking	Logan_L181	doi:10.4225/69/5979810a7dd6f	Australian Ocean Data Network	doi:10.4225/69/5979810a7dd6f	http://dx.doi.org/10.4225/69/5979810a7dd6f	Logan	species
Logan	Animal tracking	Logan_L183	doi:10.4225/69/5979810a7dd6f	Australian Ocean Data Network	doi:10.4225/69/5979810a7dd6f	http://dx.doi.org/10.4225/69/5979810a7dd6f	Logan	species
Logan	Animal tracking	Logan_L184	doi:10.4225/69/5979810a7dd6f	Australian Ocean Data Network	doi:10.4225/69/5979810a7dd6f	http://dx.doi.org/10.4225/69/5979810a7dd6f	Logan	species
Logan	Animal tracking	Logan_L185	doi:10.4225/69/5979810a7dd6f	Australian Ocean Data Network	doi:10.4225/69/5979810a7dd6f	http://dx.doi.org/10.4225/69/5979810a7dd6f	Logan	species
Logan	Animal tracking	Logan_L188	doi:10.4225/69/5979810a7dd6f	Australian Ocean Data Network	doi:10.4225/69/5979810a7dd6f	http://dx.doi.org/10.4225/69/5979810a7dd6f	Logan	species
Logan	Animal tracking	Logan_L189	doi:10.4225/69/5979810a7dd6f	Australian Ocean Data Network	doi:10.4225/69/5979810a7dd6f	http://dx.doi.org/10.4225/69/5979810a7dd6f	Logan	species
Logan	Animal tracking	Logan_LOGANM	doi:10.4225/69/5979810a7dd6f	Australian Ocean Data Network	doi:10.4225/69/5979810a7dd6f	http://dx.doi.org/10.4225/69/5979810a7dd6f	Logan	species
Logan	Animal tracking	Logan_PINN	doi:10.4225/69/5979810a7dd6f	Australian Ocean Data Network	doi:10.4225/69/5979810a7dd6f	http://dx.doi.org/10.4225/69/5979810a7dd6f	Logan	species
Logan	Animal tracking	Logan_PINS	doi:10.4225/69/5979810a7dd6f	Australian Ocean Data Network	doi:10.4225/69/5979810a7dd6f	http://dx.doi.org/10.4225/69/5979810a7dd6f	Logan	species
Logan	Animal tracking	Logan_RBC186	doi:10.4225/69/5979810a7dd6f	Australian Ocean Data Network	doi:10.4225/69/5979810a7dd6f	http://dx.doi.org/10.4225/69/5979810a7dd6f	Logan	species
Logan	Animal tracking	Logan_STEIGL	doi:10.4225/69/5979810a7dd6f	Australian Ocean Data Network	doi:10.4225/69/5979810a7dd6f	http://dx.doi.org/10.4225/69/5979810a7dd6f	Logan	species
Long Bay Malabar	Animal tracking	Long Bay Malabar_LB 1	doi:10.4225/69/5979810a7dd6f	Australian Ocean Data Network	doi:10.4225/69/5979810a7dd6f	http://dx.doi.org/10.4225/69/5979810a7dd6f	Long Bay Malabar	species
Long Bay Malabar	Animal tracking	Long Bay Malabar_LB 2	doi:10.4225/69/5979810a7dd6f	Australian Ocean Data Network	doi:10.4225/69/5979810a7dd6f	http://dx.doi.org/10.4225/69/5979810a7dd6f	Long Bay Malabar	species
Long Bay Malabar	Animal tracking	Long Bay Malabar_LB 3	doi:10.4225/69/5979810a7dd6f	Australian Ocean Data Network	doi:10.4225/69/5979810a7dd6f	http://dx.doi.org/10.4225/69/5979810a7dd6f	Long Bay Malabar	species
Long Bay Malabar	Animal tracking	Long Bay Malabar_LB 4	doi:10.4225/69/5979810a7dd6f	Australian Ocean Data Network	doi:10.4225/69/5979810a7dd6f	http://dx.doi.org/10.4225/69/5979810a7dd6f	Long Bay Malabar	species
Long Bay Malabar	Animal tracking	Long Bay Malabar_LB 5	doi:10.4225/69/5979810a7dd6f	Australian Ocean Data Network	doi:10.4225/69/5979810a7dd6f	http://dx.doi.org/10.4225/69/5979810a7dd6f	Long Bay Malabar	species
Long Bay Malabar	Animal tracking	Long Bay Malabar_LB 6	doi:10.4225/69/5979810a7dd6f	Australian Ocean Data Network	doi:10.4225/69/5979810a7dd6f	http://dx.doi.org/10.4225/69/5979810a7dd6f	Long Bay Malabar	species
Long Reef - the wall	Animal tracking	Long Reef - the wall_Long Reef	doi:10.4225/69/5979810a7dd6f	Australian Ocean Data Network	doi:10.4225/69/5979810a7dd6f	http://dx.doi.org/10.4225/69/5979810a7dd6f	Long Reef - the wall	species
Longspit - SA	Animal tracking	Longspit - SA_Longspit Outside	doi:10.4225/69/5979810a7dd6f	Australian Ocean Data Network	doi:10.4225/69/5979810a7dd6f	http://dx.doi.org/10.4225/69/5979810a7dd6f	Longspit - SA	species
Longspit - SA	Animal tracking	Longspit - SA_Longspit Inside	doi:10.4225/69/5979810a7dd6f	Australian Ocean Data Network	doi:10.4225/69/5979810a7dd6f	http://dx.doi.org/10.4225/69/5979810a7dd6f	Longspit - SA	species
Longspit - SA	Animal tracking	Longspit - SA_LSPRC 11R	doi:10.4225/69/5979810a7dd6f	Australian Ocean Data Network	doi:10.4225/69/5979810a7dd6f	http://dx.doi.org/10.4225/69/5979810a7dd6f	Longspit - SA	species
Longspit - SA	Animal tracking	Longspit - SA_LSPRC 12R	doi:10.4225/69/5979810a7dd6f	Australian Ocean Data Network	doi:10.4225/69/5979810a7dd6f	http://dx.doi.org/10.4225/69/5979810a7dd6f	Longspit - SA	species
Longspit - SA	Animal tracking	Longspit - SA_LSPRC 13R	doi:10.4225/69/5979810a7dd6f	Australian Ocean Data Network	doi:10.4225/69/5979810a7dd6f	http://dx.doi.org/10.4225/69/5979810a7dd6f	Longspit - SA	species
Longspit - SA	Animal tracking	Longspit - SA_LSPRC 14R	doi:10.4225/69/5979810a7dd6f	Australian Ocean Data Network	doi:10.4225/69/5979810a7dd6f	http://dx.doi.org/10.4225/69/5979810a7dd6f	Longspit - SA	species
Longspit - SA	Animal tracking	Longspit - SA_LSPRC 15R	doi:10.4225/69/5979810a7dd6f	Australian Ocean Data Network	doi:10.4225/69/5979810a7dd6f	http://dx.doi.org/10.4225/69/5979810a7dd6f	Longspit - SA	species
Longspit - SA	Animal tracking	Longspit - SA_LSPRC 16R	doi:10.4225/69/5979810a7dd6f	Australian Ocean Data Network	doi:10.4225/69/5979810a7dd6f	http://dx.doi.org/10.4225/69/5979810a7dd6f	Longspit - SA	species
Longspit - SA	Animal tracking	Longspit - SA_LSPRC 17R	doi:10.4225/69/5979810a7dd6f	Australian Ocean Data Network	doi:10.4225/69/5979810a7dd6f	http://dx.doi.org/10.4225/69/5979810a7dd6f	Longspit - SA	species
Longspit - SA	Animal tracking	Longspit - SA_LSPRC 3R	doi:10.4225/69/5979810a7dd6f	Australian Ocean Data Network	doi:10.4225/69/5979810a7dd6f	http://dx.doi.org/10.4225/69/5979810a7dd6f	Longspit - SA	species
Longspit - SA	Animal tracking	Longspit - SA_LSPRC 4R	doi:10.4225/69/5979810a7dd6f	Australian Ocean Data Network	doi:10.4225/69/5979810a7dd6f	http://dx.doi.org/10.4225/69/5979810a7dd6f	Longspit - SA	species
Longspit - SA	Animal tracking	Longspit - SA_LSPRC 5R	doi:10.4225/69/5979810a7dd6f	Australian Ocean Data Network	doi:10.4225/69/5979810a7dd6f	http://dx.doi.org/10.4225/69/5979810a7dd6f	Longspit - SA	species
Longspit - SA	Animal tracking	Longspit - SA_LSPRC 6R	doi:10.4225/69/5979810a7dd6f	Australian Ocean Data Network	doi:10.4225/69/5979810a7dd6f	http://dx.doi.org/10.4225/69/5979810a7dd6f	Longspit - SA	species
Longspit - SA	Animal tracking	Longspit - SA_LSPRC 7R	doi:10.4225/69/5979810a7dd6f	Australian Ocean Data Network	doi:10.4225/69/5979810a7dd6f	http://dx.doi.org/10.4225/69/5979810a7dd6f	Longspit - SA	species
Longspit - SA	Animal tracking	Longspit - SA_LSPRC 8RT	doi:10.4225/69/5979810a7dd6f	Australian Ocean Data Network	doi:10.4225/69/5979810a7dd6f	http://dx.doi.org/10.4225/69/5979810a7dd6f	Longspit - SA	species
Longspit - SA	Animal tracking	Longspit - SA_LSPRC 9R	doi:10.4225/69/5979810a7dd6f	Australian Ocean Data Network	doi:10.4225/69/5979810a7dd6f	http://dx.doi.org/10.4225/69/5979810a7dd6f	Longspit - SA	species
Longspit - SA	Animal tracking	Longspit - SA_LSRCKS 1R	doi:10.4225/69/5979810a7dd6f	Australian Ocean Data Network	doi:10.4225/69/5979810a7dd6f	http://dx.doi.org/10.4225/69/5979810a7dd6f	Longspit - SA	species
Mangrove Bay	Animal tracking	Mangrove Bay_MB11C	doi:10.4225/69/5979810a7dd6f	Australian Ocean Data Network	doi:10.4225/69/5979810a7dd6f	http://dx.doi.org/10.4225/69/5979810a7dd6f	Mangrove Bay	species
Mangrove Bay	Animal tracking	Mangrove Bay_MB12A	doi:10.4225/69/5979810a7dd6f	Australian Ocean Data Network	doi:10.4225/69/5979810a7dd6f	http://dx.doi.org/10.4225/69/5979810a7dd6f	Mangrove Bay	species
Mangrove Bay	Animal tracking	Mangrove Bay_MB13A1	doi:10.4225/69/5979810a7dd6f	Australian Ocean Data Network	doi:10.4225/69/5979810a7dd6f	http://dx.doi.org/10.4225/69/5979810a7dd6f	Mangrove Bay	species
Mangrove Bay	Animal tracking	Mangrove Bay_MB14A	doi:10.4225/69/5979810a7dd6f	Australian Ocean Data Network	doi:10.4225/69/5979810a7dd6f	http://dx.doi.org/10.4225/69/5979810a7dd6f	Mangrove Bay	species
Mangrove Bay	Animal tracking	Mangrove Bay_MB15A	doi:10.4225/69/5979810a7dd6f	Australian Ocean Data Network	doi:10.4225/69/5979810a7dd6f	http://dx.doi.org/10.4225/69/5979810a7dd6f	Mangrove Bay	species
Mangrove Bay	Animal tracking	Mangrove Bay_MB16A	doi:10.4225/69/5979810a7dd6f	Australian Ocean Data Network	doi:10.4225/69/5979810a7dd6f	http://dx.doi.org/10.4225/69/5979810a7dd6f	Mangrove Bay	species
Mangrove Bay	Animal tracking	Mangrove Bay_MB18A	doi:10.4225/69/5979810a7dd6f	Australian Ocean Data Network	doi:10.4225/69/5979810a7dd6f	http://dx.doi.org/10.4225/69/5979810a7dd6f	Mangrove Bay	species
Mangrove Bay	Animal tracking	Mangrove Bay_MB19	doi:10.4225/69/5979810a7dd6f	Australian Ocean Data Network	doi:10.4225/69/5979810a7dd6f	http://dx.doi.org/10.4225/69/5979810a7dd6f	Mangrove Bay	species
Mangrove Bay	Animal tracking	Mangrove Bay_MB1A	doi:10.4225/69/5979810a7dd6f	Australian Ocean Data Network	doi:10.4225/69/5979810a7dd6f	http://dx.doi.org/10.4225/69/5979810a7dd6f	Mangrove Bay	species
Mangrove Bay	Animal tracking	Mangrove Bay_MB20A	doi:10.4225/69/5979810a7dd6f	Australian Ocean Data Network	doi:10.4225/69/5979810a7dd6f	http://dx.doi.org/10.4225/69/5979810a7dd6f	Mangrove Bay	species
Mangrove Bay	Animal tracking	Mangrove Bay_MB21A	doi:10.4225/69/5979810a7dd6f	Australian Ocean Data Network	doi:10.4225/69/5979810a7dd6f	http://dx.doi.org/10.4225/69/5979810a7dd6f	Mangrove Bay	species
Mangrove Bay	Animal tracking	Mangrove Bay_MB22A	doi:10.4225/69/5979810a7dd6f	Australian Ocean Data Network	doi:10.4225/69/5979810a7dd6f	http://dx.doi.org/10.4225/69/5979810a7dd6f	Mangrove Bay	species
Mangrove Bay	Animal tracking	Mangrove Bay_MB23A	doi:10.4225/69/5979810a7dd6f	Australian Ocean Data Network	doi:10.4225/69/5979810a7dd6f	http://dx.doi.org/10.4225/69/5979810a7dd6f	Mangrove Bay	species
Mangrove Bay	Animal tracking	Mangrove Bay_MB24A1	doi:10.4225/69/5979810a7dd6f	Australian Ocean Data Network	doi:10.4225/69/5979810a7dd6f	http://dx.doi.org/10.4225/69/5979810a7dd6f	Mangrove Bay	species
Mangrove Bay	Animal tracking	Mangrove Bay_MB24B	doi:10.4225/69/5979810a7dd6f	Australian Ocean Data Network	doi:10.4225/69/5979810a7dd6f	http://dx.doi.org/10.4225/69/5979810a7dd6f	Mangrove Bay	species
Mangrove Bay	Animal tracking	Mangrove Bay_MB25A	doi:10.4225/69/5979810a7dd6f	Australian Ocean Data Network	doi:10.4225/69/5979810a7dd6f	http://dx.doi.org/10.4225/69/5979810a7dd6f	Mangrove Bay	species
Mangrove Bay	Animal tracking	Mangrove Bay_MB26	doi:10.4225/69/5979810a7dd6f	Australian Ocean Data Network	doi:10.4225/69/5979810a7dd6f	http://dx.doi.org/10.4225/69/5979810a7dd6f	Mangrove Bay	species
Mangrove Bay	Animal tracking	Mangrove Bay_MB27	doi:10.4225/69/5979810a7dd6f	Australian Ocean Data Network	doi:10.4225/69/5979810a7dd6f	http://dx.doi.org/10.4225/69/5979810a7dd6f	Mangrove Bay	species
Mangrove Bay	Animal tracking	Mangrove Bay_MB28A	doi:10.4225/69/5979810a7dd6f	Australian Ocean Data Network	doi:10.4225/69/5979810a7dd6f	http://dx.doi.org/10.4225/69/5979810a7dd6f	Mangrove Bay	species
Mangrove Bay	Animal tracking	Mangrove Bay_MB29	doi:10.4225/69/5979810a7dd6f	Australian Ocean Data Network	doi:10.4225/69/5979810a7dd6f	http://dx.doi.org/10.4225/69/5979810a7dd6f	Mangrove Bay	species
Mangrove Bay	Animal tracking	Mangrove Bay_MB2A	doi:10.4225/69/5979810a7dd6f	Australian Ocean Data Network	doi:10.4225/69/5979810a7dd6f	http://dx.doi.org/10.4225/69/5979810a7dd6f	Mangrove Bay	species
Mangrove Bay	Animal tracking	Mangrove Bay_MB30A	doi:10.4225/69/5979810a7dd6f	Australian Ocean Data Network	doi:10.4225/69/5979810a7dd6f	http://dx.doi.org/10.4225/69/5979810a7dd6f	Mangrove Bay	species
Mangrove Bay	Animal tracking	Mangrove Bay_MB31A	doi:10.4225/69/5979810a7dd6f	Australian Ocean Data Network	doi:10.4225/69/5979810a7dd6f	http://dx.doi.org/10.4225/69/5979810a7dd6f	Mangrove Bay	species
Mangrove Bay	Animal tracking	Mangrove Bay_MB32A	doi:10.4225/69/5979810a7dd6f	Australian Ocean Data Network	doi:10.4225/69/5979810a7dd6f	http://dx.doi.org/10.4225/69/5979810a7dd6f	Mangrove Bay	species
Mangrove Bay	Animal tracking	Mangrove Bay_MB33	doi:10.4225/69/5979810a7dd6f	Australian Ocean Data Network	doi:10.4225/69/5979810a7dd6f	http://dx.doi.org/10.4225/69/5979810a7dd6f	Mangrove Bay	species
Mangrove Bay	Animal tracking	Mangrove Bay_MB34A	doi:10.4225/69/5979810a7dd6f	Australian Ocean Data Network	doi:10.4225/69/5979810a7dd6f	http://dx.doi.org/10.4225/69/5979810a7dd6f	Mangrove Bay	species
Mangrove Bay	Animal tracking	Mangrove Bay_MB35A	doi:10.4225/69/5979810a7dd6f	Australian Ocean Data Network	doi:10.4225/69/5979810a7dd6f	http://dx.doi.org/10.4225/69/5979810a7dd6f	Mangrove Bay	species
Mangrove Bay	Animal tracking	Mangrove Bay_MB36A1	doi:10.4225/69/5979810a7dd6f	Australian Ocean Data Network	doi:10.4225/69/5979810a7dd6f	http://dx.doi.org/10.4225/69/5979810a7dd6f	Mangrove Bay	species
Mangrove Bay	Animal tracking	Mangrove Bay_MB37	doi:10.4225/69/5979810a7dd6f	Australian Ocean Data Network	doi:10.4225/69/5979810a7dd6f	http://dx.doi.org/10.4225/69/5979810a7dd6f	Mangrove Bay	species
Mangrove Bay	Animal tracking	Mangrove Bay_MB38A1A	doi:10.4225/69/5979810a7dd6f	Australian Ocean Data Network	doi:10.4225/69/5979810a7dd6f	http://dx.doi.org/10.4225/69/5979810a7dd6f	Mangrove Bay	species
Mangrove Bay	Animal tracking	Mangrove Bay_MB39	doi:10.4225/69/5979810a7dd6f	Australian Ocean Data Network	doi:10.4225/69/5979810a7dd6f	http://dx.doi.org/10.4225/69/5979810a7dd6f	Mangrove Bay	species
Mangrove Bay	Animal tracking	Mangrove Bay_MB40A	doi:10.4225/69/5979810a7dd6f	Australian Ocean Data Network	doi:10.4225/69/5979810a7dd6f	http://dx.doi.org/10.4225/69/5979810a7dd6f	Mangrove Bay	species
Mangrove Bay	Animal tracking	Mangrove Bay_MB41	doi:10.4225/69/5979810a7dd6f	Australian Ocean Data Network	doi:10.4225/69/5979810a7dd6f	http://dx.doi.org/10.4225/69/5979810a7dd6f	Mangrove Bay	species
Mangrove Bay	Animal tracking	Mangrove Bay_MB42A	doi:10.4225/69/5979810a7dd6f	Australian Ocean Data Network	doi:10.4225/69/5979810a7dd6f	http://dx.doi.org/10.4225/69/5979810a7dd6f	Mangrove Bay	species
Mangrove Bay	Animal tracking	Mangrove Bay_MB43A1	doi:10.4225/69/5979810a7dd6f	Australian Ocean Data Network	doi:10.4225/69/5979810a7dd6f	http://dx.doi.org/10.4225/69/5979810a7dd6f	Mangrove Bay	species
Mangrove Bay	Animal tracking	Mangrove Bay_MB44	doi:10.4225/69/5979810a7dd6f	Australian Ocean Data Network	doi:10.4225/69/5979810a7dd6f	http://dx.doi.org/10.4225/69/5979810a7dd6f	Mangrove Bay	species
Mangrove Bay	Animal tracking	Mangrove Bay_MB45A	doi:10.4225/69/5979810a7dd6f	Australian Ocean Data Network	doi:10.4225/69/5979810a7dd6f	http://dx.doi.org/10.4225/69/5979810a7dd6f	Mangrove Bay	species
Mangrove Bay	Animal tracking	Mangrove Bay_MB46A	doi:10.4225/69/5979810a7dd6f	Australian Ocean Data Network	doi:10.4225/69/5979810a7dd6f	http://dx.doi.org/10.4225/69/5979810a7dd6f	Mangrove Bay	species
Mangrove Bay	Animal tracking	Mangrove Bay_MB68B	doi:10.4225/69/5979810a7dd6f	Australian Ocean Data Network	doi:10.4225/69/5979810a7dd6f	http://dx.doi.org/10.4225/69/5979810a7dd6f	Mangrove Bay	species
Mangrove Bay	Animal tracking	Mangrove Bay_MB69B	doi:10.4225/69/5979810a7dd6f	Australian Ocean Data Network	doi:10.4225/69/5979810a7dd6f	http://dx.doi.org/10.4225/69/5979810a7dd6f	Mangrove Bay	species
Mangrove Bay	Animal tracking	Mangrove Bay_MB6A	doi:10.4225/69/5979810a7dd6f	Australian Ocean Data Network	doi:10.4225/69/5979810a7dd6f	http://dx.doi.org/10.4225/69/5979810a7dd6f	Mangrove Bay	species
Mangrove Bay	Animal tracking	Mangrove Bay_MB70B	doi:10.4225/69/5979810a7dd6f	Australian Ocean Data Network	doi:10.4225/69/5979810a7dd6f	http://dx.doi.org/10.4225/69/5979810a7dd6f	Mangrove Bay	species
Mangrove Bay	Animal tracking	Mangrove Bay_MB71B	doi:10.4225/69/5979810a7dd6f	Australian Ocean Data Network	doi:10.4225/69/5979810a7dd6f	http://dx.doi.org/10.4225/69/5979810a7dd6f	Mangrove Bay	species
Mangrove Bay	Animal tracking	Mangrove Bay_MB72A	doi:10.4225/69/5979810a7dd6f	Australian Ocean Data Network	doi:10.4225/69/5979810a7dd6f	http://dx.doi.org/10.4225/69/5979810a7dd6f	Mangrove Bay	species
Mangrove Bay	Animal tracking	Mangrove Bay_MB73A	doi:10.4225/69/5979810a7dd6f	Australian Ocean Data Network	doi:10.4225/69/5979810a7dd6f	http://dx.doi.org/10.4225/69/5979810a7dd6f	Mangrove Bay	species
Mangrove Bay	Animal tracking	Mangrove Bay_MB74A	doi:10.4225/69/5979810a7dd6f	Australian Ocean Data Network	doi:10.4225/69/5979810a7dd6f	http://dx.doi.org/10.4225/69/5979810a7dd6f	Mangrove Bay	species
Mangrove Bay	Animal tracking	Mangrove Bay_MB75	doi:10.4225/69/5979810a7dd6f	Australian Ocean Data Network	doi:10.4225/69/5979810a7dd6f	http://dx.doi.org/10.4225/69/5979810a7dd6f	Mangrove Bay	species
Mangrove Bay	Animal tracking	Mangrove Bay_MB8B	doi:10.4225/69/5979810a7dd6f	Australian Ocean Data Network	doi:10.4225/69/5979810a7dd6f	http://dx.doi.org/10.4225/69/5979810a7dd6f	Mangrove Bay	species
Mangrove Bay	Animal tracking	Mangrove Bay_MB9B	doi:10.4225/69/5979810a7dd6f	Australian Ocean Data Network	doi:10.4225/69/5979810a7dd6f	http://dx.doi.org/10.4225/69/5979810a7dd6f	Mangrove Bay	species
Mangrove Bay	Animal tracking	Mangrove Bay_MBBOM1	doi:10.4225/69/5979810a7dd6f	Australian Ocean Data Network	doi:10.4225/69/5979810a7dd6f	http://dx.doi.org/10.4225/69/5979810a7dd6f	Mangrove Bay	species
Mangrove Bay	Animal tracking	Mangrove Bay_MBBOM2	doi:10.4225/69/5979810a7dd6f	Australian Ocean Data Network	doi:10.4225/69/5979810a7dd6f	http://dx.doi.org/10.4225/69/5979810a7dd6f	Mangrove Bay	species
Mangrove Bay	Animal tracking	Mangrove Bay_MBBOM3	doi:10.4225/69/5979810a7dd6f	Australian Ocean Data Network	doi:10.4225/69/5979810a7dd6f	http://dx.doi.org/10.4225/69/5979810a7dd6f	Mangrove Bay	species
Mangrove Bay	Animal tracking	Mangrove Bay_MBGT2	doi:10.4225/69/5979810a7dd6f	Australian Ocean Data Network	doi:10.4225/69/5979810a7dd6f	http://dx.doi.org/10.4225/69/5979810a7dd6f	Mangrove Bay	species
Mangrove Bay	Animal tracking	Mangrove Bay_MBGT3	doi:10.4225/69/5979810a7dd6f	Australian Ocean Data Network	doi:10.4225/69/5979810a7dd6f	http://dx.doi.org/10.4225/69/5979810a7dd6f	Mangrove Bay	species
Mangrove Bay	Animal tracking	Mangrove Bay_MBGT4	doi:10.4225/69/5979810a7dd6f	Australian Ocean Data Network	doi:10.4225/69/5979810a7dd6f	http://dx.doi.org/10.4225/69/5979810a7dd6f	Mangrove Bay	species
Mangrove Bay	Animal tracking	Mangrove Bay_MBJH1A	doi:10.4225/69/5979810a7dd6f	Australian Ocean Data Network	doi:10.4225/69/5979810a7dd6f	http://dx.doi.org/10.4225/69/5979810a7dd6f	Mangrove Bay	species
Mangrove Bay	Animal tracking	Mangrove Bay_MBJH2A	doi:10.4225/69/5979810a7dd6f	Australian Ocean Data Network	doi:10.4225/69/5979810a7dd6f	http://dx.doi.org/10.4225/69/5979810a7dd6f	Mangrove Bay	species
Mangrove Bay	Animal tracking	Mangrove Bay_MBJH3A	doi:10.4225/69/5979810a7dd6f	Australian Ocean Data Network	doi:10.4225/69/5979810a7dd6f	http://dx.doi.org/10.4225/69/5979810a7dd6f	Mangrove Bay	species
Mangrove Bay	Animal tracking	Mangrove Bay_MBJH4A	doi:10.4225/69/5979810a7dd6f	Australian Ocean Data Network	doi:10.4225/69/5979810a7dd6f	http://dx.doi.org/10.4225/69/5979810a7dd6f	Mangrove Bay	species
Mangrove Bay	Animal tracking	Mangrove Bay_MBJH5A	doi:10.4225/69/5979810a7dd6f	Australian Ocean Data Network	doi:10.4225/69/5979810a7dd6f	http://dx.doi.org/10.4225/69/5979810a7dd6f	Mangrove Bay	species
Mangrove Bay	Animal tracking	Mangrove Bay_MBJH7A	doi:10.4225/69/5979810a7dd6f	Australian Ocean Data Network	doi:10.4225/69/5979810a7dd6f	http://dx.doi.org/10.4225/69/5979810a7dd6f	Mangrove Bay	species
Mangrove Bay	Animal tracking	Mangrove Bay_Tant cfoc 1	doi:10.4225/69/5979810a7dd6f	Australian Ocean Data Network	doi:10.4225/69/5979810a7dd6f	http://dx.doi.org/10.4225/69/5979810a7dd6f	Mangrove Bay	species
Mangrove Bay	Animal tracking	Mangrove Bay_Tant cfoc 2	doi:10.4225/69/5979810a7dd6f	Australian Ocean Data Network	doi:10.4225/69/5979810a7dd6f	http://dx.doi.org/10.4225/69/5979810a7dd6f	Mangrove Bay	species
Mangrove Bay	Animal tracking	Mangrove Bay_Tant cfoc 3	doi:10.4225/69/5979810a7dd6f	Australian Ocean Data Network	doi:10.4225/69/5979810a7dd6f	http://dx.doi.org/10.4225/69/5979810a7dd6f	Mangrove Bay	species
Mangrove Bay	Animal tracking	Mangrove Bay_Tant cfoc 4	doi:10.4225/69/5979810a7dd6f	Australian Ocean Data Network	doi:10.4225/69/5979810a7dd6f	http://dx.doi.org/10.4225/69/5979810a7dd6f	Mangrove Bay	species
Mangrove Bay	Animal tracking	Mangrove Bay_Tant cfoc 5	doi:10.4225/69/5979810a7dd6f	Australian Ocean Data Network	doi:10.4225/69/5979810a7dd6f	http://dx.doi.org/10.4225/69/5979810a7dd6f	Mangrove Bay	species
Mangrove Bay	Animal tracking	Mangrove Bay_Tant cfoc 6	doi:10.4225/69/5979810a7dd6f	Australian Ocean Data Network	doi:10.4225/69/5979810a7dd6f	http://dx.doi.org/10.4225/69/5979810a7dd6f	Mangrove Bay	species
Mangrove Bay	Animal tracking	Mangrove Bay_Tant cfoc 7	doi:10.4225/69/5979810a7dd6f	Australian Ocean Data Network	doi:10.4225/69/5979810a7dd6f	http://dx.doi.org/10.4225/69/5979810a7dd6f	Mangrove Bay	species
Mangrove Bay	Animal tracking	Mangrove Bay_Turq cfoc 1	doi:10.4225/69/5979810a7dd6f	Australian Ocean Data Network	doi:10.4225/69/5979810a7dd6f	http://dx.doi.org/10.4225/69/5979810a7dd6f	Mangrove Bay	species
Mangrove Bay	Animal tracking	Mangrove Bay_Turq cfoc 2	doi:10.4225/69/5979810a7dd6f	Australian Ocean Data Network	doi:10.4225/69/5979810a7dd6f	http://dx.doi.org/10.4225/69/5979810a7dd6f	Mangrove Bay	species
Mangrove Bay	Animal tracking	Mangrove Bay_Turq cfoc 3	doi:10.4225/69/5979810a7dd6f	Australian Ocean Data Network	doi:10.4225/69/5979810a7dd6f	http://dx.doi.org/10.4225/69/5979810a7dd6f	Mangrove Bay	species
Mangrove Bay	Animal tracking	Mangrove Bay_Turq cfoc 4	doi:10.4225/69/5979810a7dd6f	Australian Ocean Data Network	doi:10.4225/69/5979810a7dd6f	http://dx.doi.org/10.4225/69/5979810a7dd6f	Mangrove Bay	species
Mangrove Bay	Animal tracking	Mangrove Bay_Turq cfoc 5	doi:10.4225/69/5979810a7dd6f	Australian Ocean Data Network	doi:10.4225/69/5979810a7dd6f	http://dx.doi.org/10.4225/69/5979810a7dd6f	Mangrove Bay	species
Mangrove Bay	Animal tracking	Mangrove Bay_Turq cfoc 6	doi:10.4225/69/5979810a7dd6f	Australian Ocean Data Network	doi:10.4225/69/5979810a7dd6f	http://dx.doi.org/10.4225/69/5979810a7dd6f	Mangrove Bay	species
Mangrove Bay	Animal tracking	Mangrove Bay_Turq cfoc 7	doi:10.4225/69/5979810a7dd6f	Australian Ocean Data Network	doi:10.4225/69/5979810a7dd6f	http://dx.doi.org/10.4225/69/5979810a7dd6f	Mangrove Bay	species
Mangrove Bay Inner	Animal tracking	Mangrove Bay Inner_MBS1	doi:10.4225/69/5979810a7dd6f	Australian Ocean Data Network	doi:10.4225/69/5979810a7dd6f	http://dx.doi.org/10.4225/69/5979810a7dd6f	Mangrove Bay Inner	species
Mangrove Bay Inner	Animal tracking	Mangrove Bay Inner_MBS10	doi:10.4225/69/5979810a7dd6f	Australian Ocean Data Network	doi:10.4225/69/5979810a7dd6f	http://dx.doi.org/10.4225/69/5979810a7dd6f	Mangrove Bay Inner	species
Mangrove Bay Inner	Animal tracking	Mangrove Bay Inner_MBS11	doi:10.4225/69/5979810a7dd6f	Australian Ocean Data Network	doi:10.4225/69/5979810a7dd6f	http://dx.doi.org/10.4225/69/5979810a7dd6f	Mangrove Bay Inner	species
Mangrove Bay Inner	Animal tracking	Mangrove Bay Inner_MBS11a	doi:10.4225/69/5979810a7dd6f	Australian Ocean Data Network	doi:10.4225/69/5979810a7dd6f	http://dx.doi.org/10.4225/69/5979810a7dd6f	Mangrove Bay Inner	species
Mangrove Bay Inner	Animal tracking	Mangrove Bay Inner_MBS2	doi:10.4225/69/5979810a7dd6f	Australian Ocean Data Network	doi:10.4225/69/5979810a7dd6f	http://dx.doi.org/10.4225/69/5979810a7dd6f	Mangrove Bay Inner	species
Mangrove Bay Inner	Animal tracking	Mangrove Bay Inner_MBS3	doi:10.4225/69/5979810a7dd6f	Australian Ocean Data Network	doi:10.4225/69/5979810a7dd6f	http://dx.doi.org/10.4225/69/5979810a7dd6f	Mangrove Bay Inner	species
Mangrove Bay Inner	Animal tracking	Mangrove Bay Inner_MBS4	doi:10.4225/69/5979810a7dd6f	Australian Ocean Data Network	doi:10.4225/69/5979810a7dd6f	http://dx.doi.org/10.4225/69/5979810a7dd6f	Mangrove Bay Inner	species
Mangrove Bay Inner	Animal tracking	Mangrove Bay Inner_MBS5	doi:10.4225/69/5979810a7dd6f	Australian Ocean Data Network	doi:10.4225/69/5979810a7dd6f	http://dx.doi.org/10.4225/69/5979810a7dd6f	Mangrove Bay Inner	species
Mangrove Bay Inner	Animal tracking	Mangrove Bay Inner_MBS6	doi:10.4225/69/5979810a7dd6f	Australian Ocean Data Network	doi:10.4225/69/5979810a7dd6f	http://dx.doi.org/10.4225/69/5979810a7dd6f	Mangrove Bay Inner	species
Mangrove Bay Inner	Animal tracking	Mangrove Bay Inner_MBS7	doi:10.4225/69/5979810a7dd6f	Australian Ocean Data Network	doi:10.4225/69/5979810a7dd6f	http://dx.doi.org/10.4225/69/5979810a7dd6f	Mangrove Bay Inner	species
Mangrove Bay Inner	Animal tracking	Mangrove Bay Inner_MBS8	doi:10.4225/69/5979810a7dd6f	Australian Ocean Data Network	doi:10.4225/69/5979810a7dd6f	http://dx.doi.org/10.4225/69/5979810a7dd6f	Mangrove Bay Inner	species
Mangrove Bay Inner	Animal tracking	Mangrove Bay Inner_MBS9	doi:10.4225/69/5979810a7dd6f	Australian Ocean Data Network	doi:10.4225/69/5979810a7dd6f	http://dx.doi.org/10.4225/69/5979810a7dd6f	Mangrove Bay Inner	species
Mangrove jack telemetry	Animal tracking	Mangrove jack telemetry_CR10	doi:10.4225/69/5979810a7dd6f	Australian Ocean Data Network	doi:10.4225/69/5979810a7dd6f	http://dx.doi.org/10.4225/69/5979810a7dd6f	Mangrove jack telemetry	species
Mangrove jack telemetry	Animal tracking	Mangrove jack telemetry_CR11	doi:10.4225/69/5979810a7dd6f	Australian Ocean Data Network	doi:10.4225/69/5979810a7dd6f	http://dx.doi.org/10.4225/69/5979810a7dd6f	Mangrove jack telemetry	species
Mangrove jack telemetry	Animal tracking	Mangrove jack telemetry_CR12	doi:10.4225/69/5979810a7dd6f	Australian Ocean Data Network	doi:10.4225/69/5979810a7dd6f	http://dx.doi.org/10.4225/69/5979810a7dd6f	Mangrove jack telemetry	species
Mangrove jack telemetry	Animal tracking	Mangrove jack telemetry_CR2	doi:10.4225/69/5979810a7dd6f	Australian Ocean Data Network	doi:10.4225/69/5979810a7dd6f	http://dx.doi.org/10.4225/69/5979810a7dd6f	Mangrove jack telemetry	species
Mangrove jack telemetry	Animal tracking	Mangrove jack telemetry_CR3	doi:10.4225/69/5979810a7dd6f	Australian Ocean Data Network	doi:10.4225/69/5979810a7dd6f	http://dx.doi.org/10.4225/69/5979810a7dd6f	Mangrove jack telemetry	species
Mangrove jack telemetry	Animal tracking	Mangrove jack telemetry_CR4	doi:10.4225/69/5979810a7dd6f	Australian Ocean Data Network	doi:10.4225/69/5979810a7dd6f	http://dx.doi.org/10.4225/69/5979810a7dd6f	Mangrove jack telemetry	species
Mangrove jack telemetry	Animal tracking	Mangrove jack telemetry_CR5	doi:10.4225/69/5979810a7dd6f	Australian Ocean Data Network	doi:10.4225/69/5979810a7dd6f	http://dx.doi.org/10.4225/69/5979810a7dd6f	Mangrove jack telemetry	species
Mangrove jack telemetry	Animal tracking	Mangrove jack telemetry_CR6	doi:10.4225/69/5979810a7dd6f	Australian Ocean Data Network	doi:10.4225/69/5979810a7dd6f	http://dx.doi.org/10.4225/69/5979810a7dd6f	Mangrove jack telemetry	species
Mangrove jack telemetry	Animal tracking	Mangrove jack telemetry_CR7	doi:10.4225/69/5979810a7dd6f	Australian Ocean Data Network	doi:10.4225/69/5979810a7dd6f	http://dx.doi.org/10.4225/69/5979810a7dd6f	Mangrove jack telemetry	species
Mangrove jack telemetry	Animal tracking	Mangrove jack telemetry_CR8	doi:10.4225/69/5979810a7dd6f	Australian Ocean Data Network	doi:10.4225/69/5979810a7dd6f	http://dx.doi.org/10.4225/69/5979810a7dd6f	Mangrove jack telemetry	species
Mangrove jack telemetry	Animal tracking	Mangrove jack telemetry_CR9	doi:10.4225/69/5979810a7dd6f	Australian Ocean Data Network	doi:10.4225/69/5979810a7dd6f	http://dx.doi.org/10.4225/69/5979810a7dd6f	Mangrove jack telemetry	species
Mangrove jack telemetry	Animal tracking	Mangrove jack telemetry_CRSZ1	doi:10.4225/69/5979810a7dd6f	Australian Ocean Data Network	doi:10.4225/69/5979810a7dd6f	http://dx.doi.org/10.4225/69/5979810a7dd6f	Mangrove jack telemetry	species
Mangrove jack telemetry	Animal tracking	Mangrove jack telemetry_CRSZ2	doi:10.4225/69/5979810a7dd6f	Australian Ocean Data Network	doi:10.4225/69/5979810a7dd6f	http://dx.doi.org/10.4225/69/5979810a7dd6f	Mangrove jack telemetry	species
Mangrove jack telemetry	Animal tracking	Mangrove jack telemetry_CRSZ4	doi:10.4225/69/5979810a7dd6f	Australian Ocean Data Network	doi:10.4225/69/5979810a7dd6f	http://dx.doi.org/10.4225/69/5979810a7dd6f	Mangrove jack telemetry	species
Mangrove jack telemetry	Animal tracking	Mangrove jack telemetry_DC1	doi:10.4225/69/5979810a7dd6f	Australian Ocean Data Network	doi:10.4225/69/5979810a7dd6f	http://dx.doi.org/10.4225/69/5979810a7dd6f	Mangrove jack telemetry	species
Mangrove jack telemetry	Animal tracking	Mangrove jack telemetry_DC10	doi:10.4225/69/5979810a7dd6f	Australian Ocean Data Network	doi:10.4225/69/5979810a7dd6f	http://dx.doi.org/10.4225/69/5979810a7dd6f	Mangrove jack telemetry	species
Mangrove jack telemetry	Animal tracking	Mangrove jack telemetry_DC11	doi:10.4225/69/5979810a7dd6f	Australian Ocean Data Network	doi:10.4225/69/5979810a7dd6f	http://dx.doi.org/10.4225/69/5979810a7dd6f	Mangrove jack telemetry	species
Mangrove jack telemetry	Animal tracking	Mangrove jack telemetry_DC12	doi:10.4225/69/5979810a7dd6f	Australian Ocean Data Network	doi:10.4225/69/5979810a7dd6f	http://dx.doi.org/10.4225/69/5979810a7dd6f	Mangrove jack telemetry	species
Mangrove jack telemetry	Animal tracking	Mangrove jack telemetry_DC13	doi:10.4225/69/5979810a7dd6f	Australian Ocean Data Network	doi:10.4225/69/5979810a7dd6f	http://dx.doi.org/10.4225/69/5979810a7dd6f	Mangrove jack telemetry	species
Mangrove jack telemetry	Animal tracking	Mangrove jack telemetry_DC14	doi:10.4225/69/5979810a7dd6f	Australian Ocean Data Network	doi:10.4225/69/5979810a7dd6f	http://dx.doi.org/10.4225/69/5979810a7dd6f	Mangrove jack telemetry	species
Mangrove jack telemetry	Animal tracking	Mangrove jack telemetry_DC15	doi:10.4225/69/5979810a7dd6f	Australian Ocean Data Network	doi:10.4225/69/5979810a7dd6f	http://dx.doi.org/10.4225/69/5979810a7dd6f	Mangrove jack telemetry	species
Mangrove jack telemetry	Animal tracking	Mangrove jack telemetry_DC2	doi:10.4225/69/5979810a7dd6f	Australian Ocean Data Network	doi:10.4225/69/5979810a7dd6f	http://dx.doi.org/10.4225/69/5979810a7dd6f	Mangrove jack telemetry	species
Mangrove jack telemetry	Animal tracking	Mangrove jack telemetry_DC3	doi:10.4225/69/5979810a7dd6f	Australian Ocean Data Network	doi:10.4225/69/5979810a7dd6f	http://dx.doi.org/10.4225/69/5979810a7dd6f	Mangrove jack telemetry	species
Mangrove jack telemetry	Animal tracking	Mangrove jack telemetry_DC4	doi:10.4225/69/5979810a7dd6f	Australian Ocean Data Network	doi:10.4225/69/5979810a7dd6f	http://dx.doi.org/10.4225/69/5979810a7dd6f	Mangrove jack telemetry	species
Mangrove jack telemetry	Animal tracking	Mangrove jack telemetry_DC5	doi:10.4225/69/5979810a7dd6f	Australian Ocean Data Network	doi:10.4225/69/5979810a7dd6f	http://dx.doi.org/10.4225/69/5979810a7dd6f	Mangrove jack telemetry	species
Mangrove jack telemetry	Animal tracking	Mangrove jack telemetry_DC6	doi:10.4225/69/5979810a7dd6f	Australian Ocean Data Network	doi:10.4225/69/5979810a7dd6f	http://dx.doi.org/10.4225/69/5979810a7dd6f	Mangrove jack telemetry	species
Mangrove jack telemetry	Animal tracking	Mangrove jack telemetry_DC7	doi:10.4225/69/5979810a7dd6f	Australian Ocean Data Network	doi:10.4225/69/5979810a7dd6f	http://dx.doi.org/10.4225/69/5979810a7dd6f	Mangrove jack telemetry	species
Mangrove jack telemetry	Animal tracking	Mangrove jack telemetry_DC8	doi:10.4225/69/5979810a7dd6f	Australian Ocean Data Network	doi:10.4225/69/5979810a7dd6f	http://dx.doi.org/10.4225/69/5979810a7dd6f	Mangrove jack telemetry	species
Mangrove jack telemetry	Animal tracking	Mangrove jack telemetry_DC9	doi:10.4225/69/5979810a7dd6f	Australian Ocean Data Network	doi:10.4225/69/5979810a7dd6f	http://dx.doi.org/10.4225/69/5979810a7dd6f	Mangrove jack telemetry	species
Maria Island Line	Animal tracking	Maria Island Line_MIL 1	doi:10.4225/69/5979810a7dd6f	Australian Ocean Data Network	doi:10.4225/69/5979810a7dd6f	http://dx.doi.org/10.4225/69/5979810a7dd6f	Maria Island Line	species
Maria Island Line	Animal tracking	Maria Island Line_MIL 10	doi:10.4225/69/5979810a7dd6f	Australian Ocean Data Network	doi:10.4225/69/5979810a7dd6f	http://dx.doi.org/10.4225/69/5979810a7dd6f	Maria Island Line	species
Maria Island Line	Animal tracking	Maria Island Line_MIL 11	doi:10.4225/69/5979810a7dd6f	Australian Ocean Data Network	doi:10.4225/69/5979810a7dd6f	http://dx.doi.org/10.4225/69/5979810a7dd6f	Maria Island Line	species
Maria Island Line	Animal tracking	Maria Island Line_MIL 12	doi:10.4225/69/5979810a7dd6f	Australian Ocean Data Network	doi:10.4225/69/5979810a7dd6f	http://dx.doi.org/10.4225/69/5979810a7dd6f	Maria Island Line	species
Maria Island Line	Animal tracking	Maria Island Line_MIL 13	doi:10.4225/69/5979810a7dd6f	Australian Ocean Data Network	doi:10.4225/69/5979810a7dd6f	http://dx.doi.org/10.4225/69/5979810a7dd6f	Maria Island Line	species
Maria Island Line	Animal tracking	Maria Island Line_MIL 14	doi:10.4225/69/5979810a7dd6f	Australian Ocean Data Network	doi:10.4225/69/5979810a7dd6f	http://dx.doi.org/10.4225/69/5979810a7dd6f	Maria Island Line	species
Maria Island Line	Animal tracking	Maria Island Line_MIL 15	doi:10.4225/69/5979810a7dd6f	Australian Ocean Data Network	doi:10.4225/69/5979810a7dd6f	http://dx.doi.org/10.4225/69/5979810a7dd6f	Maria Island Line	species
Maria Island Line	Animal tracking	Maria Island Line_MIL 16	doi:10.4225/69/5979810a7dd6f	Australian Ocean Data Network	doi:10.4225/69/5979810a7dd6f	http://dx.doi.org/10.4225/69/5979810a7dd6f	Maria Island Line	species
Maria Island Line	Animal tracking	Maria Island Line_MIL 17	doi:10.4225/69/5979810a7dd6f	Australian Ocean Data Network	doi:10.4225/69/5979810a7dd6f	http://dx.doi.org/10.4225/69/5979810a7dd6f	Maria Island Line	species
Maria Island Line	Animal tracking	Maria Island Line_MIL 18	doi:10.4225/69/5979810a7dd6f	Australian Ocean Data Network	doi:10.4225/69/5979810a7dd6f	http://dx.doi.org/10.4225/69/5979810a7dd6f	Maria Island Line	species
Maria Island Line	Animal tracking	Maria Island Line_MIL 19	doi:10.4225/69/5979810a7dd6f	Australian Ocean Data Network	doi:10.4225/69/5979810a7dd6f	http://dx.doi.org/10.4225/69/5979810a7dd6f	Maria Island Line	species
Maria Island Line	Animal tracking	Maria Island Line_MIL 2	doi:10.4225/69/5979810a7dd6f	Australian Ocean Data Network	doi:10.4225/69/5979810a7dd6f	http://dx.doi.org/10.4225/69/5979810a7dd6f	Maria Island Line	species
Maria Island Line	Animal tracking	Maria Island Line_MIL 20	doi:10.4225/69/5979810a7dd6f	Australian Ocean Data Network	doi:10.4225/69/5979810a7dd6f	http://dx.doi.org/10.4225/69/5979810a7dd6f	Maria Island Line	species
Maria Island Line	Animal tracking	Maria Island Line_MIL 21	doi:10.4225/69/5979810a7dd6f	Australian Ocean Data Network	doi:10.4225/69/5979810a7dd6f	http://dx.doi.org/10.4225/69/5979810a7dd6f	Maria Island Line	species
Maria Island Line	Animal tracking	Maria Island Line_MIL 22	doi:10.4225/69/5979810a7dd6f	Australian Ocean Data Network	doi:10.4225/69/5979810a7dd6f	http://dx.doi.org/10.4225/69/5979810a7dd6f	Maria Island Line	species
Maria Island Line	Animal tracking	Maria Island Line_MIL 23	doi:10.4225/69/5979810a7dd6f	Australian Ocean Data Network	doi:10.4225/69/5979810a7dd6f	http://dx.doi.org/10.4225/69/5979810a7dd6f	Maria Island Line	species
Maria Island Line	Animal tracking	Maria Island Line_MIL 24	doi:10.4225/69/5979810a7dd6f	Australian Ocean Data Network	doi:10.4225/69/5979810a7dd6f	http://dx.doi.org/10.4225/69/5979810a7dd6f	Maria Island Line	species
Maria Island Line	Animal tracking	Maria Island Line_MIL 25	doi:10.4225/69/5979810a7dd6f	Australian Ocean Data Network	doi:10.4225/69/5979810a7dd6f	http://dx.doi.org/10.4225/69/5979810a7dd6f	Maria Island Line	species
Maria Island Line	Animal tracking	Maria Island Line_MIL 26	doi:10.4225/69/5979810a7dd6f	Australian Ocean Data Network	doi:10.4225/69/5979810a7dd6f	http://dx.doi.org/10.4225/69/5979810a7dd6f	Maria Island Line	species
Maria Island Line	Animal tracking	Maria Island Line_MIL 3	doi:10.4225/69/5979810a7dd6f	Australian Ocean Data Network	doi:10.4225/69/5979810a7dd6f	http://dx.doi.org/10.4225/69/5979810a7dd6f	Maria Island Line	species
Maria Island Line	Animal tracking	Maria Island Line_MIL 4	doi:10.4225/69/5979810a7dd6f	Australian Ocean Data Network	doi:10.4225/69/5979810a7dd6f	http://dx.doi.org/10.4225/69/5979810a7dd6f	Maria Island Line	species
Maria Island Line	Animal tracking	Maria Island Line_MIL 5	doi:10.4225/69/5979810a7dd6f	Australian Ocean Data Network	doi:10.4225/69/5979810a7dd6f	http://dx.doi.org/10.4225/69/5979810a7dd6f	Maria Island Line	species
Maria Island Line	Animal tracking	Maria Island Line_MIL 6	doi:10.4225/69/5979810a7dd6f	Australian Ocean Data Network	doi:10.4225/69/5979810a7dd6f	http://dx.doi.org/10.4225/69/5979810a7dd6f	Maria Island Line	species
Maria Island Line	Animal tracking	Maria Island Line_MIL 7	doi:10.4225/69/5979810a7dd6f	Australian Ocean Data Network	doi:10.4225/69/5979810a7dd6f	http://dx.doi.org/10.4225/69/5979810a7dd6f	Maria Island Line	species
Maria Island Line	Animal tracking	Maria Island Line_MIL 8	doi:10.4225/69/5979810a7dd6f	Australian Ocean Data Network	doi:10.4225/69/5979810a7dd6f	http://dx.doi.org/10.4225/69/5979810a7dd6f	Maria Island Line	species
Maria Island Line	Animal tracking	Maria Island Line_MIL 9	doi:10.4225/69/5979810a7dd6f	Australian Ocean Data Network	doi:10.4225/69/5979810a7dd6f	http://dx.doi.org/10.4225/69/5979810a7dd6f	Maria Island Line	species
Moreton Bay	Animal tracking	Moreton Bay_Moreton Bay 1	doi:10.4225/69/5979810a7dd6f	Australian Ocean Data Network	doi:10.4225/69/5979810a7dd6f	http://dx.doi.org/10.4225/69/5979810a7dd6f	Moreton Bay	species
Moreton Bay	Animal tracking	Moreton Bay_Moreton Bay 10	doi:10.4225/69/5979810a7dd6f	Australian Ocean Data Network	doi:10.4225/69/5979810a7dd6f	http://dx.doi.org/10.4225/69/5979810a7dd6f	Moreton Bay	species
Moreton Bay	Animal tracking	Moreton Bay_Moreton Bay 11	doi:10.4225/69/5979810a7dd6f	Australian Ocean Data Network	doi:10.4225/69/5979810a7dd6f	http://dx.doi.org/10.4225/69/5979810a7dd6f	Moreton Bay	species
Moreton Bay	Animal tracking	Moreton Bay_Moreton Bay 12	doi:10.4225/69/5979810a7dd6f	Australian Ocean Data Network	doi:10.4225/69/5979810a7dd6f	http://dx.doi.org/10.4225/69/5979810a7dd6f	Moreton Bay	species
Moreton Bay	Animal tracking	Moreton Bay_Moreton Bay 13	doi:10.4225/69/5979810a7dd6f	Australian Ocean Data Network	doi:10.4225/69/5979810a7dd6f	http://dx.doi.org/10.4225/69/5979810a7dd6f	Moreton Bay	species
Moreton Bay	Animal tracking	Moreton Bay_Moreton Bay 14	doi:10.4225/69/5979810a7dd6f	Australian Ocean Data Network	doi:10.4225/69/5979810a7dd6f	http://dx.doi.org/10.4225/69/5979810a7dd6f	Moreton Bay	species
Moreton Bay	Animal tracking	Moreton Bay_Moreton Bay 15	doi:10.4225/69/5979810a7dd6f	Australian Ocean Data Network	doi:10.4225/69/5979810a7dd6f	http://dx.doi.org/10.4225/69/5979810a7dd6f	Moreton Bay	species
Moreton Bay	Animal tracking	Moreton Bay_Moreton Bay 16	doi:10.4225/69/5979810a7dd6f	Australian Ocean Data Network	doi:10.4225/69/5979810a7dd6f	http://dx.doi.org/10.4225/69/5979810a7dd6f	Moreton Bay	species
Moreton Bay	Animal tracking	Moreton Bay_Moreton Bay 17	doi:10.4225/69/5979810a7dd6f	Australian Ocean Data Network	doi:10.4225/69/5979810a7dd6f	http://dx.doi.org/10.4225/69/5979810a7dd6f	Moreton Bay	species
Moreton Bay	Animal tracking	Moreton Bay_Moreton Bay 18	doi:10.4225/69/5979810a7dd6f	Australian Ocean Data Network	doi:10.4225/69/5979810a7dd6f	http://dx.doi.org/10.4225/69/5979810a7dd6f	Moreton Bay	species
Moreton Bay	Animal tracking	Moreton Bay_Moreton Bay 19	doi:10.4225/69/5979810a7dd6f	Australian Ocean Data Network	doi:10.4225/69/5979810a7dd6f	http://dx.doi.org/10.4225/69/5979810a7dd6f	Moreton Bay	species
Moreton Bay	Animal tracking	Moreton Bay_Moreton Bay 2	doi:10.4225/69/5979810a7dd6f	Australian Ocean Data Network	doi:10.4225/69/5979810a7dd6f	http://dx.doi.org/10.4225/69/5979810a7dd6f	Moreton Bay	species
Moreton Bay	Animal tracking	Moreton Bay_Moreton Bay 20	doi:10.4225/69/5979810a7dd6f	Australian Ocean Data Network	doi:10.4225/69/5979810a7dd6f	http://dx.doi.org/10.4225/69/5979810a7dd6f	Moreton Bay	species
Moreton Bay	Animal tracking	Moreton Bay_Moreton Bay 21	doi:10.4225/69/5979810a7dd6f	Australian Ocean Data Network	doi:10.4225/69/5979810a7dd6f	http://dx.doi.org/10.4225/69/5979810a7dd6f	Moreton Bay	species
Moreton Bay	Animal tracking	Moreton Bay_Moreton Bay 22	doi:10.4225/69/5979810a7dd6f	Australian Ocean Data Network	doi:10.4225/69/5979810a7dd6f	http://dx.doi.org/10.4225/69/5979810a7dd6f	Moreton Bay	species
Moreton Bay	Animal tracking	Moreton Bay_Moreton Bay 23	doi:10.4225/69/5979810a7dd6f	Australian Ocean Data Network	doi:10.4225/69/5979810a7dd6f	http://dx.doi.org/10.4225/69/5979810a7dd6f	Moreton Bay	species
Moreton Bay	Animal tracking	Moreton Bay_Moreton Bay 24	doi:10.4225/69/5979810a7dd6f	Australian Ocean Data Network	doi:10.4225/69/5979810a7dd6f	http://dx.doi.org/10.4225/69/5979810a7dd6f	Moreton Bay	species
Moreton Bay	Animal tracking	Moreton Bay_Moreton Bay 25	doi:10.4225/69/5979810a7dd6f	Australian Ocean Data Network	doi:10.4225/69/5979810a7dd6f	http://dx.doi.org/10.4225/69/5979810a7dd6f	Moreton Bay	species
Moreton Bay	Animal tracking	Moreton Bay_Moreton Bay 26	doi:10.4225/69/5979810a7dd6f	Australian Ocean Data Network	doi:10.4225/69/5979810a7dd6f	http://dx.doi.org/10.4225/69/5979810a7dd6f	Moreton Bay	species
Moreton Bay	Animal tracking	Moreton Bay_Moreton Bay 27	doi:10.4225/69/5979810a7dd6f	Australian Ocean Data Network	doi:10.4225/69/5979810a7dd6f	http://dx.doi.org/10.4225/69/5979810a7dd6f	Moreton Bay	species
Moreton Bay	Animal tracking	Moreton Bay_Moreton Bay 28	doi:10.4225/69/5979810a7dd6f	Australian Ocean Data Network	doi:10.4225/69/5979810a7dd6f	http://dx.doi.org/10.4225/69/5979810a7dd6f	Moreton Bay	species
Moreton Bay	Animal tracking	Moreton Bay_Moreton Bay 29	doi:10.4225/69/5979810a7dd6f	Australian Ocean Data Network	doi:10.4225/69/5979810a7dd6f	http://dx.doi.org/10.4225/69/5979810a7dd6f	Moreton Bay	species
Moreton Bay	Animal tracking	Moreton Bay_Moreton Bay 3	doi:10.4225/69/5979810a7dd6f	Australian Ocean Data Network	doi:10.4225/69/5979810a7dd6f	http://dx.doi.org/10.4225/69/5979810a7dd6f	Moreton Bay	species
Moreton Bay	Animal tracking	Moreton Bay_Moreton Bay 30	doi:10.4225/69/5979810a7dd6f	Australian Ocean Data Network	doi:10.4225/69/5979810a7dd6f	http://dx.doi.org/10.4225/69/5979810a7dd6f	Moreton Bay	species
Moreton Bay	Animal tracking	Moreton Bay_Moreton Bay 31	doi:10.4225/69/5979810a7dd6f	Australian Ocean Data Network	doi:10.4225/69/5979810a7dd6f	http://dx.doi.org/10.4225/69/5979810a7dd6f	Moreton Bay	species
Moreton Bay	Animal tracking	Moreton Bay_Moreton Bay 32	doi:10.4225/69/5979810a7dd6f	Australian Ocean Data Network	doi:10.4225/69/5979810a7dd6f	http://dx.doi.org/10.4225/69/5979810a7dd6f	Moreton Bay	species
Moreton Bay	Animal tracking	Moreton Bay_Moreton Bay 4	doi:10.4225/69/5979810a7dd6f	Australian Ocean Data Network	doi:10.4225/69/5979810a7dd6f	http://dx.doi.org/10.4225/69/5979810a7dd6f	Moreton Bay	species
Moreton Bay	Animal tracking	Moreton Bay_Moreton Bay 6	doi:10.4225/69/5979810a7dd6f	Australian Ocean Data Network	doi:10.4225/69/5979810a7dd6f	http://dx.doi.org/10.4225/69/5979810a7dd6f	Moreton Bay	species
Moreton Bay	Animal tracking	Moreton Bay_Moreton Bay 7	doi:10.4225/69/5979810a7dd6f	Australian Ocean Data Network	doi:10.4225/69/5979810a7dd6f	http://dx.doi.org/10.4225/69/5979810a7dd6f	Moreton Bay	species
Moreton Bay	Animal tracking	Moreton Bay_Moreton Bay 8	doi:10.4225/69/5979810a7dd6f	Australian Ocean Data Network	doi:10.4225/69/5979810a7dd6f	http://dx.doi.org/10.4225/69/5979810a7dd6f	Moreton Bay	species
Moreton Bay	Animal tracking	Moreton Bay_Moreton Bay 9	doi:10.4225/69/5979810a7dd6f	Australian Ocean Data Network	doi:10.4225/69/5979810a7dd6f	http://dx.doi.org/10.4225/69/5979810a7dd6f	Moreton Bay	species
Moreton Bay Offshore	Animal tracking	Moreton Bay Offshore_Cherubs Cave	doi:10.4225/69/5979810a7dd6f	Australian Ocean Data Network	doi:10.4225/69/5979810a7dd6f	http://dx.doi.org/10.4225/69/5979810a7dd6f	Moreton Bay Offshore	species
Moreton Bay Offshore	Animal tracking	Moreton Bay Offshore_Flat Rock	doi:10.4225/69/5979810a7dd6f	Australian Ocean Data Network	doi:10.4225/69/5979810a7dd6f	http://dx.doi.org/10.4225/69/5979810a7dd6f	Moreton Bay Offshore	species
Narooma Line	Animal tracking	Narooma Line_N1	doi:10.4225/69/5979810a7dd6f	Australian Ocean Data Network	doi:10.4225/69/5979810a7dd6f	http://dx.doi.org/10.4225/69/5979810a7dd6f	Narooma Line	species
Narooma Line	Animal tracking	Narooma Line_N10	doi:10.4225/69/5979810a7dd6f	Australian Ocean Data Network	doi:10.4225/69/5979810a7dd6f	http://dx.doi.org/10.4225/69/5979810a7dd6f	Narooma Line	species
Narooma Line	Animal tracking	Narooma Line_N2	doi:10.4225/69/5979810a7dd6f	Australian Ocean Data Network	doi:10.4225/69/5979810a7dd6f	http://dx.doi.org/10.4225/69/5979810a7dd6f	Narooma Line	species
Narooma Line	Animal tracking	Narooma Line_N3	doi:10.4225/69/5979810a7dd6f	Australian Ocean Data Network	doi:10.4225/69/5979810a7dd6f	http://dx.doi.org/10.4225/69/5979810a7dd6f	Narooma Line	species
Narooma Line	Animal tracking	Narooma Line_N4	doi:10.4225/69/5979810a7dd6f	Australian Ocean Data Network	doi:10.4225/69/5979810a7dd6f	http://dx.doi.org/10.4225/69/5979810a7dd6f	Narooma Line	species
Narooma Line	Animal tracking	Narooma Line_N5	doi:10.4225/69/5979810a7dd6f	Australian Ocean Data Network	doi:10.4225/69/5979810a7dd6f	http://dx.doi.org/10.4225/69/5979810a7dd6f	Narooma Line	species
Narooma Line	Animal tracking	Narooma Line_N6	doi:10.4225/69/5979810a7dd6f	Australian Ocean Data Network	doi:10.4225/69/5979810a7dd6f	http://dx.doi.org/10.4225/69/5979810a7dd6f	Narooma Line	species
Narooma Line	Animal tracking	Narooma Line_N7	doi:10.4225/69/5979810a7dd6f	Australian Ocean Data Network	doi:10.4225/69/5979810a7dd6f	http://dx.doi.org/10.4225/69/5979810a7dd6f	Narooma Line	species
Narooma Line	Animal tracking	Narooma Line_N8	doi:10.4225/69/5979810a7dd6f	Australian Ocean Data Network	doi:10.4225/69/5979810a7dd6f	http://dx.doi.org/10.4225/69/5979810a7dd6f	Narooma Line	species
Narooma Line	Animal tracking	Narooma Line_N9	doi:10.4225/69/5979810a7dd6f	Australian Ocean Data Network	doi:10.4225/69/5979810a7dd6f	http://dx.doi.org/10.4225/69/5979810a7dd6f	Narooma Line	species
Nearshore stations	Animal tracking	Nearshore stations_SHO_1	doi:10.4225/69/5979810a7dd6f	Australian Ocean Data Network	doi:10.4225/69/5979810a7dd6f	http://dx.doi.org/10.4225/69/5979810a7dd6f	Nearshore stations	species
Nearshore stations	Animal tracking	Nearshore stations_SHO_10	doi:10.4225/69/5979810a7dd6f	Australian Ocean Data Network	doi:10.4225/69/5979810a7dd6f	http://dx.doi.org/10.4225/69/5979810a7dd6f	Nearshore stations	species
Nearshore stations	Animal tracking	Nearshore stations_SHO_2	doi:10.4225/69/5979810a7dd6f	Australian Ocean Data Network	doi:10.4225/69/5979810a7dd6f	http://dx.doi.org/10.4225/69/5979810a7dd6f	Nearshore stations	species
Nearshore stations	Animal tracking	Nearshore stations_SHO_4	doi:10.4225/69/5979810a7dd6f	Australian Ocean Data Network	doi:10.4225/69/5979810a7dd6f	http://dx.doi.org/10.4225/69/5979810a7dd6f	Nearshore stations	species
Nearshore stations	Animal tracking	Nearshore stations_SHO_5	doi:10.4225/69/5979810a7dd6f	Australian Ocean Data Network	doi:10.4225/69/5979810a7dd6f	http://dx.doi.org/10.4225/69/5979810a7dd6f	Nearshore stations	species
Nearshore stations	Animal tracking	Nearshore stations_SHO_6	doi:10.4225/69/5979810a7dd6f	Australian Ocean Data Network	doi:10.4225/69/5979810a7dd6f	http://dx.doi.org/10.4225/69/5979810a7dd6f	Nearshore stations	species
Nearshore stations	Animal tracking	Nearshore stations_SHO_7	doi:10.4225/69/5979810a7dd6f	Australian Ocean Data Network	doi:10.4225/69/5979810a7dd6f	http://dx.doi.org/10.4225/69/5979810a7dd6f	Nearshore stations	species
Nearshore stations	Animal tracking	Nearshore stations_SHO_8	doi:10.4225/69/5979810a7dd6f	Australian Ocean Data Network	doi:10.4225/69/5979810a7dd6f	http://dx.doi.org/10.4225/69/5979810a7dd6f	Nearshore stations	species
Nearshore stations	Animal tracking	Nearshore stations_SHO_9	doi:10.4225/69/5979810a7dd6f	Australian Ocean Data Network	doi:10.4225/69/5979810a7dd6f	http://dx.doi.org/10.4225/69/5979810a7dd6f	Nearshore stations	species
Neptune Islands_SA	Animal tracking	Neptune Islands_SA_NN_1	doi:10.4225/69/5979810a7dd6f	Australian Ocean Data Network	doi:10.4225/69/5979810a7dd6f	http://dx.doi.org/10.4225/69/5979810a7dd6f	Neptune Islands_SA	species
Neptune Islands_SA	Animal tracking	Neptune Islands_SA_NN_2	doi:10.4225/69/5979810a7dd6f	Australian Ocean Data Network	doi:10.4225/69/5979810a7dd6f	http://dx.doi.org/10.4225/69/5979810a7dd6f	Neptune Islands_SA	species
Neptune Islands_SA	Animal tracking	Neptune Islands_SA_NN_3	doi:10.4225/69/5979810a7dd6f	Australian Ocean Data Network	doi:10.4225/69/5979810a7dd6f	http://dx.doi.org/10.4225/69/5979810a7dd6f	Neptune Islands_SA	species
Neptune Islands_SA	Animal tracking	Neptune Islands_SA_NN_4	doi:10.4225/69/5979810a7dd6f	Australian Ocean Data Network	doi:10.4225/69/5979810a7dd6f	http://dx.doi.org/10.4225/69/5979810a7dd6f	Neptune Islands_SA	species
Neptune Islands_SA	Animal tracking	Neptune Islands_SA_NN_5	doi:10.4225/69/5979810a7dd6f	Australian Ocean Data Network	doi:10.4225/69/5979810a7dd6f	http://dx.doi.org/10.4225/69/5979810a7dd6f	Neptune Islands_SA	species
Neptune Islands_SA	Animal tracking	Neptune Islands_SA_NN_6	doi:10.4225/69/5979810a7dd6f	Australian Ocean Data Network	doi:10.4225/69/5979810a7dd6f	http://dx.doi.org/10.4225/69/5979810a7dd6f	Neptune Islands_SA	species
Neptune Islands_SA	Animal tracking	Neptune Islands_SA_NN_7	doi:10.4225/69/5979810a7dd6f	Australian Ocean Data Network	doi:10.4225/69/5979810a7dd6f	http://dx.doi.org/10.4225/69/5979810a7dd6f	Neptune Islands_SA	species
Neptune Islands_SA	Animal tracking	Neptune Islands_SA_NN_VR4G_VR2W	doi:10.4225/69/5979810a7dd6f	Australian Ocean Data Network	doi:10.4225/69/5979810a7dd6f	http://dx.doi.org/10.4225/69/5979810a7dd6f	Neptune Islands_SA	species
Neptune Islands_SA	Animal tracking	Neptune Islands_SA_SN_1	doi:10.4225/69/5979810a7dd6f	Australian Ocean Data Network	doi:10.4225/69/5979810a7dd6f	http://dx.doi.org/10.4225/69/5979810a7dd6f	Neptune Islands_SA	species
Neptune Islands_SA	Animal tracking	Neptune Islands_SA_SN_2	doi:10.4225/69/5979810a7dd6f	Australian Ocean Data Network	doi:10.4225/69/5979810a7dd6f	http://dx.doi.org/10.4225/69/5979810a7dd6f	Neptune Islands_SA	species
Neptune Islands_SA	Animal tracking	Neptune Islands_SA_SN_3	doi:10.4225/69/5979810a7dd6f	Australian Ocean Data Network	doi:10.4225/69/5979810a7dd6f	http://dx.doi.org/10.4225/69/5979810a7dd6f	Neptune Islands_SA	species
Ningaloo Reef	Animal tracking	Ningaloo Reef_MB11C	doi:10.4225/69/5979810a7dd6f	Australian Ocean Data Network	doi:10.4225/69/5979810a7dd6f	http://dx.doi.org/10.4225/69/5979810a7dd6f	Ningaloo Reef	species
Ningaloo Reef	Animal tracking	Ningaloo Reef_MB12A	doi:10.4225/69/5979810a7dd6f	Australian Ocean Data Network	doi:10.4225/69/5979810a7dd6f	http://dx.doi.org/10.4225/69/5979810a7dd6f	Ningaloo Reef	species
Ningaloo Reef	Animal tracking	Ningaloo Reef_MB13A1	doi:10.4225/69/5979810a7dd6f	Australian Ocean Data Network	doi:10.4225/69/5979810a7dd6f	http://dx.doi.org/10.4225/69/5979810a7dd6f	Ningaloo Reef	species
Ningaloo Reef	Animal tracking	Ningaloo Reef_MB14A	doi:10.4225/69/5979810a7dd6f	Australian Ocean Data Network	doi:10.4225/69/5979810a7dd6f	http://dx.doi.org/10.4225/69/5979810a7dd6f	Ningaloo Reef	species
Ningaloo Reef	Animal tracking	Ningaloo Reef_MB15A	doi:10.4225/69/5979810a7dd6f	Australian Ocean Data Network	doi:10.4225/69/5979810a7dd6f	http://dx.doi.org/10.4225/69/5979810a7dd6f	Ningaloo Reef	species
Ningaloo Reef	Animal tracking	Ningaloo Reef_MB16A	doi:10.4225/69/5979810a7dd6f	Australian Ocean Data Network	doi:10.4225/69/5979810a7dd6f	http://dx.doi.org/10.4225/69/5979810a7dd6f	Ningaloo Reef	species
Ningaloo Reef	Animal tracking	Ningaloo Reef_MB18A	doi:10.4225/69/5979810a7dd6f	Australian Ocean Data Network	doi:10.4225/69/5979810a7dd6f	http://dx.doi.org/10.4225/69/5979810a7dd6f	Ningaloo Reef	species
Ningaloo Reef	Animal tracking	Ningaloo Reef_MB19	doi:10.4225/69/5979810a7dd6f	Australian Ocean Data Network	doi:10.4225/69/5979810a7dd6f	http://dx.doi.org/10.4225/69/5979810a7dd6f	Ningaloo Reef	species
Ningaloo Reef	Animal tracking	Ningaloo Reef_MB1A	doi:10.4225/69/5979810a7dd6f	Australian Ocean Data Network	doi:10.4225/69/5979810a7dd6f	http://dx.doi.org/10.4225/69/5979810a7dd6f	Ningaloo Reef	species
Ningaloo Reef	Animal tracking	Ningaloo Reef_MB20A	doi:10.4225/69/5979810a7dd6f	Australian Ocean Data Network	doi:10.4225/69/5979810a7dd6f	http://dx.doi.org/10.4225/69/5979810a7dd6f	Ningaloo Reef	species
Ningaloo Reef	Animal tracking	Ningaloo Reef_MB21A	doi:10.4225/69/5979810a7dd6f	Australian Ocean Data Network	doi:10.4225/69/5979810a7dd6f	http://dx.doi.org/10.4225/69/5979810a7dd6f	Ningaloo Reef	species
Ningaloo Reef	Animal tracking	Ningaloo Reef_MB22A	doi:10.4225/69/5979810a7dd6f	Australian Ocean Data Network	doi:10.4225/69/5979810a7dd6f	http://dx.doi.org/10.4225/69/5979810a7dd6f	Ningaloo Reef	species
Ningaloo Reef	Animal tracking	Ningaloo Reef_MB23A	doi:10.4225/69/5979810a7dd6f	Australian Ocean Data Network	doi:10.4225/69/5979810a7dd6f	http://dx.doi.org/10.4225/69/5979810a7dd6f	Ningaloo Reef	species
Ningaloo Reef	Animal tracking	Ningaloo Reef_MB24A1	doi:10.4225/69/5979810a7dd6f	Australian Ocean Data Network	doi:10.4225/69/5979810a7dd6f	http://dx.doi.org/10.4225/69/5979810a7dd6f	Ningaloo Reef	species
Ningaloo Reef	Animal tracking	Ningaloo Reef_MB24B	doi:10.4225/69/5979810a7dd6f	Australian Ocean Data Network	doi:10.4225/69/5979810a7dd6f	http://dx.doi.org/10.4225/69/5979810a7dd6f	Ningaloo Reef	species
Ningaloo Reef	Animal tracking	Ningaloo Reef_MB25A	doi:10.4225/69/5979810a7dd6f	Australian Ocean Data Network	doi:10.4225/69/5979810a7dd6f	http://dx.doi.org/10.4225/69/5979810a7dd6f	Ningaloo Reef	species
Ningaloo Reef	Animal tracking	Ningaloo Reef_MB26	doi:10.4225/69/5979810a7dd6f	Australian Ocean Data Network	doi:10.4225/69/5979810a7dd6f	http://dx.doi.org/10.4225/69/5979810a7dd6f	Ningaloo Reef	species
Ningaloo Reef	Animal tracking	Ningaloo Reef_MB27	doi:10.4225/69/5979810a7dd6f	Australian Ocean Data Network	doi:10.4225/69/5979810a7dd6f	http://dx.doi.org/10.4225/69/5979810a7dd6f	Ningaloo Reef	species
Ningaloo Reef	Animal tracking	Ningaloo Reef_MB28A	doi:10.4225/69/5979810a7dd6f	Australian Ocean Data Network	doi:10.4225/69/5979810a7dd6f	http://dx.doi.org/10.4225/69/5979810a7dd6f	Ningaloo Reef	species
Ningaloo Reef	Animal tracking	Ningaloo Reef_MB29	doi:10.4225/69/5979810a7dd6f	Australian Ocean Data Network	doi:10.4225/69/5979810a7dd6f	http://dx.doi.org/10.4225/69/5979810a7dd6f	Ningaloo Reef	species
Ningaloo Reef	Animal tracking	Ningaloo Reef_MB2A	doi:10.4225/69/5979810a7dd6f	Australian Ocean Data Network	doi:10.4225/69/5979810a7dd6f	http://dx.doi.org/10.4225/69/5979810a7dd6f	Ningaloo Reef	species
Ningaloo Reef	Animal tracking	Ningaloo Reef_MB30A	doi:10.4225/69/5979810a7dd6f	Australian Ocean Data Network	doi:10.4225/69/5979810a7dd6f	http://dx.doi.org/10.4225/69/5979810a7dd6f	Ningaloo Reef	species
Ningaloo Reef	Animal tracking	Ningaloo Reef_MB31A	doi:10.4225/69/5979810a7dd6f	Australian Ocean Data Network	doi:10.4225/69/5979810a7dd6f	http://dx.doi.org/10.4225/69/5979810a7dd6f	Ningaloo Reef	species
Ningaloo Reef	Animal tracking	Ningaloo Reef_MB32A	doi:10.4225/69/5979810a7dd6f	Australian Ocean Data Network	doi:10.4225/69/5979810a7dd6f	http://dx.doi.org/10.4225/69/5979810a7dd6f	Ningaloo Reef	species
Ningaloo Reef	Animal tracking	Ningaloo Reef_MB33	doi:10.4225/69/5979810a7dd6f	Australian Ocean Data Network	doi:10.4225/69/5979810a7dd6f	http://dx.doi.org/10.4225/69/5979810a7dd6f	Ningaloo Reef	species
Ningaloo Reef	Animal tracking	Ningaloo Reef_MB34A	doi:10.4225/69/5979810a7dd6f	Australian Ocean Data Network	doi:10.4225/69/5979810a7dd6f	http://dx.doi.org/10.4225/69/5979810a7dd6f	Ningaloo Reef	species
Ningaloo Reef	Animal tracking	Ningaloo Reef_MB35A	doi:10.4225/69/5979810a7dd6f	Australian Ocean Data Network	doi:10.4225/69/5979810a7dd6f	http://dx.doi.org/10.4225/69/5979810a7dd6f	Ningaloo Reef	species
Ningaloo Reef	Animal tracking	Ningaloo Reef_MB36A1	doi:10.4225/69/5979810a7dd6f	Australian Ocean Data Network	doi:10.4225/69/5979810a7dd6f	http://dx.doi.org/10.4225/69/5979810a7dd6f	Ningaloo Reef	species
Ningaloo Reef	Animal tracking	Ningaloo Reef_MB37	doi:10.4225/69/5979810a7dd6f	Australian Ocean Data Network	doi:10.4225/69/5979810a7dd6f	http://dx.doi.org/10.4225/69/5979810a7dd6f	Ningaloo Reef	species
Ningaloo Reef	Animal tracking	Ningaloo Reef_MB38A1A	doi:10.4225/69/5979810a7dd6f	Australian Ocean Data Network	doi:10.4225/69/5979810a7dd6f	http://dx.doi.org/10.4225/69/5979810a7dd6f	Ningaloo Reef	species
Ningaloo Reef	Animal tracking	Ningaloo Reef_MB39	doi:10.4225/69/5979810a7dd6f	Australian Ocean Data Network	doi:10.4225/69/5979810a7dd6f	http://dx.doi.org/10.4225/69/5979810a7dd6f	Ningaloo Reef	species
Ningaloo Reef	Animal tracking	Ningaloo Reef_MB40A	doi:10.4225/69/5979810a7dd6f	Australian Ocean Data Network	doi:10.4225/69/5979810a7dd6f	http://dx.doi.org/10.4225/69/5979810a7dd6f	Ningaloo Reef	species
Ningaloo Reef	Animal tracking	Ningaloo Reef_MB41	doi:10.4225/69/5979810a7dd6f	Australian Ocean Data Network	doi:10.4225/69/5979810a7dd6f	http://dx.doi.org/10.4225/69/5979810a7dd6f	Ningaloo Reef	species
Ningaloo Reef	Animal tracking	Ningaloo Reef_MB42A	doi:10.4225/69/5979810a7dd6f	Australian Ocean Data Network	doi:10.4225/69/5979810a7dd6f	http://dx.doi.org/10.4225/69/5979810a7dd6f	Ningaloo Reef	species
Ningaloo Reef	Animal tracking	Ningaloo Reef_MB43A1	doi:10.4225/69/5979810a7dd6f	Australian Ocean Data Network	doi:10.4225/69/5979810a7dd6f	http://dx.doi.org/10.4225/69/5979810a7dd6f	Ningaloo Reef	species
Ningaloo Reef	Animal tracking	Ningaloo Reef_MB44	doi:10.4225/69/5979810a7dd6f	Australian Ocean Data Network	doi:10.4225/69/5979810a7dd6f	http://dx.doi.org/10.4225/69/5979810a7dd6f	Ningaloo Reef	species
Ningaloo Reef	Animal tracking	Ningaloo Reef_MB45A	doi:10.4225/69/5979810a7dd6f	Australian Ocean Data Network	doi:10.4225/69/5979810a7dd6f	http://dx.doi.org/10.4225/69/5979810a7dd6f	Ningaloo Reef	species
Ningaloo Reef	Animal tracking	Ningaloo Reef_MB46A	doi:10.4225/69/5979810a7dd6f	Australian Ocean Data Network	doi:10.4225/69/5979810a7dd6f	http://dx.doi.org/10.4225/69/5979810a7dd6f	Ningaloo Reef	species
Ningaloo Reef	Animal tracking	Ningaloo Reef_MB5C	doi:10.4225/69/5979810a7dd6f	Australian Ocean Data Network	doi:10.4225/69/5979810a7dd6f	http://dx.doi.org/10.4225/69/5979810a7dd6f	Ningaloo Reef	species
Ningaloo Reef	Animal tracking	Ningaloo Reef_MB68B	doi:10.4225/69/5979810a7dd6f	Australian Ocean Data Network	doi:10.4225/69/5979810a7dd6f	http://dx.doi.org/10.4225/69/5979810a7dd6f	Ningaloo Reef	species
Ningaloo Reef	Animal tracking	Ningaloo Reef_MB69B	doi:10.4225/69/5979810a7dd6f	Australian Ocean Data Network	doi:10.4225/69/5979810a7dd6f	http://dx.doi.org/10.4225/69/5979810a7dd6f	Ningaloo Reef	species
Ningaloo Reef	Animal tracking	Ningaloo Reef_MB6A	doi:10.4225/69/5979810a7dd6f	Australian Ocean Data Network	doi:10.4225/69/5979810a7dd6f	http://dx.doi.org/10.4225/69/5979810a7dd6f	Ningaloo Reef	species
Ningaloo Reef	Animal tracking	Ningaloo Reef_MB70B	doi:10.4225/69/5979810a7dd6f	Australian Ocean Data Network	doi:10.4225/69/5979810a7dd6f	http://dx.doi.org/10.4225/69/5979810a7dd6f	Ningaloo Reef	species
Ningaloo Reef	Animal tracking	Ningaloo Reef_MB71B	doi:10.4225/69/5979810a7dd6f	Australian Ocean Data Network	doi:10.4225/69/5979810a7dd6f	http://dx.doi.org/10.4225/69/5979810a7dd6f	Ningaloo Reef	species
Ningaloo Reef	Animal tracking	Ningaloo Reef_MB72A	doi:10.4225/69/5979810a7dd6f	Australian Ocean Data Network	doi:10.4225/69/5979810a7dd6f	http://dx.doi.org/10.4225/69/5979810a7dd6f	Ningaloo Reef	species
Ningaloo Reef	Animal tracking	Ningaloo Reef_MB73A	doi:10.4225/69/5979810a7dd6f	Australian Ocean Data Network	doi:10.4225/69/5979810a7dd6f	http://dx.doi.org/10.4225/69/5979810a7dd6f	Ningaloo Reef	species
Ningaloo Reef	Animal tracking	Ningaloo Reef_MB74A	doi:10.4225/69/5979810a7dd6f	Australian Ocean Data Network	doi:10.4225/69/5979810a7dd6f	http://dx.doi.org/10.4225/69/5979810a7dd6f	Ningaloo Reef	species
Ningaloo Reef	Animal tracking	Ningaloo Reef_MB75	doi:10.4225/69/5979810a7dd6f	Australian Ocean Data Network	doi:10.4225/69/5979810a7dd6f	http://dx.doi.org/10.4225/69/5979810a7dd6f	Ningaloo Reef	species
Ningaloo Reef	Animal tracking	Ningaloo Reef_MB8B	doi:10.4225/69/5979810a7dd6f	Australian Ocean Data Network	doi:10.4225/69/5979810a7dd6f	http://dx.doi.org/10.4225/69/5979810a7dd6f	Ningaloo Reef	species
Ningaloo Reef	Animal tracking	Ningaloo Reef_MB9B	doi:10.4225/69/5979810a7dd6f	Australian Ocean Data Network	doi:10.4225/69/5979810a7dd6f	http://dx.doi.org/10.4225/69/5979810a7dd6f	Ningaloo Reef	species
Ningaloo Reef	Animal tracking	Ningaloo Reef_MBBOM1	doi:10.4225/69/5979810a7dd6f	Australian Ocean Data Network	doi:10.4225/69/5979810a7dd6f	http://dx.doi.org/10.4225/69/5979810a7dd6f	Ningaloo Reef	species
Ningaloo Reef	Animal tracking	Ningaloo Reef_MBBOM2	doi:10.4225/69/5979810a7dd6f	Australian Ocean Data Network	doi:10.4225/69/5979810a7dd6f	http://dx.doi.org/10.4225/69/5979810a7dd6f	Ningaloo Reef	species
Ningaloo Reef	Animal tracking	Ningaloo Reef_MBBOM3	doi:10.4225/69/5979810a7dd6f	Australian Ocean Data Network	doi:10.4225/69/5979810a7dd6f	http://dx.doi.org/10.4225/69/5979810a7dd6f	Ningaloo Reef	species
Ningaloo Reef	Animal tracking	Ningaloo Reef_MBJH1A	doi:10.4225/69/5979810a7dd6f	Australian Ocean Data Network	doi:10.4225/69/5979810a7dd6f	http://dx.doi.org/10.4225/69/5979810a7dd6f	Ningaloo Reef	species
Ningaloo Reef	Animal tracking	Ningaloo Reef_MBJH2A	doi:10.4225/69/5979810a7dd6f	Australian Ocean Data Network	doi:10.4225/69/5979810a7dd6f	http://dx.doi.org/10.4225/69/5979810a7dd6f	Ningaloo Reef	species
Ningaloo Reef	Animal tracking	Ningaloo Reef_MBJH3A	doi:10.4225/69/5979810a7dd6f	Australian Ocean Data Network	doi:10.4225/69/5979810a7dd6f	http://dx.doi.org/10.4225/69/5979810a7dd6f	Ningaloo Reef	species
Ningaloo Reef	Animal tracking	Ningaloo Reef_MBJH4A	doi:10.4225/69/5979810a7dd6f	Australian Ocean Data Network	doi:10.4225/69/5979810a7dd6f	http://dx.doi.org/10.4225/69/5979810a7dd6f	Ningaloo Reef	species
Ningaloo Reef	Animal tracking	Ningaloo Reef_MBJH5A	doi:10.4225/69/5979810a7dd6f	Australian Ocean Data Network	doi:10.4225/69/5979810a7dd6f	http://dx.doi.org/10.4225/69/5979810a7dd6f	Ningaloo Reef	species
Ningaloo Reef	Animal tracking	Ningaloo Reef_MBJH7A	doi:10.4225/69/5979810a7dd6f	Australian Ocean Data Network	doi:10.4225/69/5979810a7dd6f	http://dx.doi.org/10.4225/69/5979810a7dd6f	Ningaloo Reef	species
North Line	Animal tracking	North Line_NL2	doi:10.4225/69/5979810a7dd6f	Australian Ocean Data Network	doi:10.4225/69/5979810a7dd6f	http://dx.doi.org/10.4225/69/5979810a7dd6f	North Line	species
North Line	Animal tracking	North Line_NL3	doi:10.4225/69/5979810a7dd6f	Australian Ocean Data Network	doi:10.4225/69/5979810a7dd6f	http://dx.doi.org/10.4225/69/5979810a7dd6f	North Line	species
North Line	Animal tracking	North Line_NL4	doi:10.4225/69/5979810a7dd6f	Australian Ocean Data Network	doi:10.4225/69/5979810a7dd6f	http://dx.doi.org/10.4225/69/5979810a7dd6f	North Line	species
North Line	Animal tracking	North Line_NL5	doi:10.4225/69/5979810a7dd6f	Australian Ocean Data Network	doi:10.4225/69/5979810a7dd6f	http://dx.doi.org/10.4225/69/5979810a7dd6f	North Line	species
North Line	Animal tracking	North Line_NL6	doi:10.4225/69/5979810a7dd6f	Australian Ocean Data Network	doi:10.4225/69/5979810a7dd6f	http://dx.doi.org/10.4225/69/5979810a7dd6f	North Line	species
North Line	Animal tracking	North Line_NL7	doi:10.4225/69/5979810a7dd6f	Australian Ocean Data Network	doi:10.4225/69/5979810a7dd6f	http://dx.doi.org/10.4225/69/5979810a7dd6f	North Line	species
North Stradbroke Island SEQ	Animal tracking	North Stradbroke Island SEQ_NSI_Flat Rock_Nursery	doi:10.4225/69/5979810a7dd6f	Australian Ocean Data Network	doi:10.4225/69/5979810a7dd6f	http://dx.doi.org/10.4225/69/5979810a7dd6f	North Stradbroke Island SEQ	species
North Stradbroke Island SEQ	Animal tracking	North Stradbroke Island SEQ_NSI_Manta Bommie West	doi:10.4225/69/5979810a7dd6f	Australian Ocean Data Network	doi:10.4225/69/5979810a7dd6f	http://dx.doi.org/10.4225/69/5979810a7dd6f	North Stradbroke Island SEQ	species
North Stradbroke Island SEQ	Animal tracking	North Stradbroke Island SEQ_NSI_Manta Bommie_East	doi:10.4225/69/5979810a7dd6f	Australian Ocean Data Network	doi:10.4225/69/5979810a7dd6f	http://dx.doi.org/10.4225/69/5979810a7dd6f	North Stradbroke Island SEQ	species
North Stradbroke Island SEQ	Animal tracking	North Stradbroke Island SEQ_NSI_Shag Rocks	doi:10.4225/69/5979810a7dd6f	Australian Ocean Data Network	doi:10.4225/69/5979810a7dd6f	http://dx.doi.org/10.4225/69/5979810a7dd6f	North Stradbroke Island SEQ	species
NSW DPI Jervis Bay array	Animal tracking	NSW DPI Jervis Bay array_JB1	doi:10.4225/69/5979810a7dd6f	Australian Ocean Data Network	doi:10.4225/69/5979810a7dd6f	http://dx.doi.org/10.4225/69/5979810a7dd6f	NSW DPI Jervis Bay array	species
NSW DPI Jervis Bay array	Animal tracking	NSW DPI Jervis Bay array_JB10	doi:10.4225/69/5979810a7dd6f	Australian Ocean Data Network	doi:10.4225/69/5979810a7dd6f	http://dx.doi.org/10.4225/69/5979810a7dd6f	NSW DPI Jervis Bay array	species
NSW DPI Jervis Bay array	Animal tracking	NSW DPI Jervis Bay array_JB11	doi:10.4225/69/5979810a7dd6f	Australian Ocean Data Network	doi:10.4225/69/5979810a7dd6f	http://dx.doi.org/10.4225/69/5979810a7dd6f	NSW DPI Jervis Bay array	species
NSW DPI Jervis Bay array	Animal tracking	NSW DPI Jervis Bay array_JB12	doi:10.4225/69/5979810a7dd6f	Australian Ocean Data Network	doi:10.4225/69/5979810a7dd6f	http://dx.doi.org/10.4225/69/5979810a7dd6f	NSW DPI Jervis Bay array	species
NSW DPI Jervis Bay array	Animal tracking	NSW DPI Jervis Bay array_JB13	doi:10.4225/69/5979810a7dd6f	Australian Ocean Data Network	doi:10.4225/69/5979810a7dd6f	http://dx.doi.org/10.4225/69/5979810a7dd6f	NSW DPI Jervis Bay array	species
NSW DPI Jervis Bay array	Animal tracking	NSW DPI Jervis Bay array_JB14	doi:10.4225/69/5979810a7dd6f	Australian Ocean Data Network	doi:10.4225/69/5979810a7dd6f	http://dx.doi.org/10.4225/69/5979810a7dd6f	NSW DPI Jervis Bay array	species
NSW DPI Jervis Bay array	Animal tracking	NSW DPI Jervis Bay array_JB15	doi:10.4225/69/5979810a7dd6f	Australian Ocean Data Network	doi:10.4225/69/5979810a7dd6f	http://dx.doi.org/10.4225/69/5979810a7dd6f	NSW DPI Jervis Bay array	species
NSW DPI Jervis Bay array	Animal tracking	NSW DPI Jervis Bay array_JB16	doi:10.4225/69/5979810a7dd6f	Australian Ocean Data Network	doi:10.4225/69/5979810a7dd6f	http://dx.doi.org/10.4225/69/5979810a7dd6f	NSW DPI Jervis Bay array	species
NSW DPI Jervis Bay array	Animal tracking	NSW DPI Jervis Bay array_JB17	doi:10.4225/69/5979810a7dd6f	Australian Ocean Data Network	doi:10.4225/69/5979810a7dd6f	http://dx.doi.org/10.4225/69/5979810a7dd6f	NSW DPI Jervis Bay array	species
NSW DPI Jervis Bay array	Animal tracking	NSW DPI Jervis Bay array_JB18	doi:10.4225/69/5979810a7dd6f	Australian Ocean Data Network	doi:10.4225/69/5979810a7dd6f	http://dx.doi.org/10.4225/69/5979810a7dd6f	NSW DPI Jervis Bay array	species
NSW DPI Jervis Bay array	Animal tracking	NSW DPI Jervis Bay array_JB19	doi:10.4225/69/5979810a7dd6f	Australian Ocean Data Network	doi:10.4225/69/5979810a7dd6f	http://dx.doi.org/10.4225/69/5979810a7dd6f	NSW DPI Jervis Bay array	species
NSW DPI Jervis Bay array	Animal tracking	NSW DPI Jervis Bay array_JB2	doi:10.4225/69/5979810a7dd6f	Australian Ocean Data Network	doi:10.4225/69/5979810a7dd6f	http://dx.doi.org/10.4225/69/5979810a7dd6f	NSW DPI Jervis Bay array	species
NSW DPI Jervis Bay array	Animal tracking	NSW DPI Jervis Bay array_JB20	doi:10.4225/69/5979810a7dd6f	Australian Ocean Data Network	doi:10.4225/69/5979810a7dd6f	http://dx.doi.org/10.4225/69/5979810a7dd6f	NSW DPI Jervis Bay array	species
NSW DPI Jervis Bay array	Animal tracking	NSW DPI Jervis Bay array_JB22	doi:10.4225/69/5979810a7dd6f	Australian Ocean Data Network	doi:10.4225/69/5979810a7dd6f	http://dx.doi.org/10.4225/69/5979810a7dd6f	NSW DPI Jervis Bay array	species
NSW DPI Jervis Bay array	Animal tracking	NSW DPI Jervis Bay array_JB23	doi:10.4225/69/5979810a7dd6f	Australian Ocean Data Network	doi:10.4225/69/5979810a7dd6f	http://dx.doi.org/10.4225/69/5979810a7dd6f	NSW DPI Jervis Bay array	species
NSW DPI Jervis Bay array	Animal tracking	NSW DPI Jervis Bay array_JB24	doi:10.4225/69/5979810a7dd6f	Australian Ocean Data Network	doi:10.4225/69/5979810a7dd6f	http://dx.doi.org/10.4225/69/5979810a7dd6f	NSW DPI Jervis Bay array	species
NSW DPI Jervis Bay array	Animal tracking	NSW DPI Jervis Bay array_JB3	doi:10.4225/69/5979810a7dd6f	Australian Ocean Data Network	doi:10.4225/69/5979810a7dd6f	http://dx.doi.org/10.4225/69/5979810a7dd6f	NSW DPI Jervis Bay array	species
NSW DPI Jervis Bay array	Animal tracking	NSW DPI Jervis Bay array_JB4	doi:10.4225/69/5979810a7dd6f	Australian Ocean Data Network	doi:10.4225/69/5979810a7dd6f	http://dx.doi.org/10.4225/69/5979810a7dd6f	NSW DPI Jervis Bay array	species
NSW DPI Jervis Bay array	Animal tracking	NSW DPI Jervis Bay array_JB5	doi:10.4225/69/5979810a7dd6f	Australian Ocean Data Network	doi:10.4225/69/5979810a7dd6f	http://dx.doi.org/10.4225/69/5979810a7dd6f	NSW DPI Jervis Bay array	species
NSW DPI Jervis Bay array	Animal tracking	NSW DPI Jervis Bay array_JB6	doi:10.4225/69/5979810a7dd6f	Australian Ocean Data Network	doi:10.4225/69/5979810a7dd6f	http://dx.doi.org/10.4225/69/5979810a7dd6f	NSW DPI Jervis Bay array	species
NSW DPI Jervis Bay array	Animal tracking	NSW DPI Jervis Bay array_JB7	doi:10.4225/69/5979810a7dd6f	Australian Ocean Data Network	doi:10.4225/69/5979810a7dd6f	http://dx.doi.org/10.4225/69/5979810a7dd6f	NSW DPI Jervis Bay array	species
NSW DPI Jervis Bay array	Animal tracking	NSW DPI Jervis Bay array_JB8	doi:10.4225/69/5979810a7dd6f	Australian Ocean Data Network	doi:10.4225/69/5979810a7dd6f	http://dx.doi.org/10.4225/69/5979810a7dd6f	NSW DPI Jervis Bay array	species
NSW DPI Jervis Bay array	Animal tracking	NSW DPI Jervis Bay array_JB9	doi:10.4225/69/5979810a7dd6f	Australian Ocean Data Network	doi:10.4225/69/5979810a7dd6f	http://dx.doi.org/10.4225/69/5979810a7dd6f	NSW DPI Jervis Bay array	species
NSW DPI Jervis Bay array	Animal tracking	NSW DPI Jervis Bay array_JBGate1	doi:10.4225/69/5979810a7dd6f	Australian Ocean Data Network	doi:10.4225/69/5979810a7dd6f	http://dx.doi.org/10.4225/69/5979810a7dd6f	NSW DPI Jervis Bay array	species
NSW DPI Jervis Bay array	Animal tracking	NSW DPI Jervis Bay array_JBGate2	doi:10.4225/69/5979810a7dd6f	Australian Ocean Data Network	doi:10.4225/69/5979810a7dd6f	http://dx.doi.org/10.4225/69/5979810a7dd6f	NSW DPI Jervis Bay array	species
NSW DPI Jervis Bay array	Animal tracking	NSW DPI Jervis Bay array_JBGate3	doi:10.4225/69/5979810a7dd6f	Australian Ocean Data Network	doi:10.4225/69/5979810a7dd6f	http://dx.doi.org/10.4225/69/5979810a7dd6f	NSW DPI Jervis Bay array	species
NSW DPI Jervis Bay array	Animal tracking	NSW DPI Jervis Bay array_JBGate4	doi:10.4225/69/5979810a7dd6f	Australian Ocean Data Network	doi:10.4225/69/5979810a7dd6f	http://dx.doi.org/10.4225/69/5979810a7dd6f	NSW DPI Jervis Bay array	species
NSW DPI Jervis Bay array	Animal tracking	NSW DPI Jervis Bay array_JBGate5	doi:10.4225/69/5979810a7dd6f	Australian Ocean Data Network	doi:10.4225/69/5979810a7dd6f	http://dx.doi.org/10.4225/69/5979810a7dd6f	NSW DPI Jervis Bay array	species
NSW DPI Jervis Bay array	Animal tracking	NSW DPI Jervis Bay array_JBGate6	doi:10.4225/69/5979810a7dd6f	Australian Ocean Data Network	doi:10.4225/69/5979810a7dd6f	http://dx.doi.org/10.4225/69/5979810a7dd6f	NSW DPI Jervis Bay array	species
NSW DPI Jervis Bay array	Animal tracking	NSW DPI Jervis Bay array_JBGate7	doi:10.4225/69/5979810a7dd6f	Australian Ocean Data Network	doi:10.4225/69/5979810a7dd6f	http://dx.doi.org/10.4225/69/5979810a7dd6f	NSW DPI Jervis Bay array	species
NSW DPI Jervis Bay array	Animal tracking	NSW DPI Jervis Bay array_JBGate8	doi:10.4225/69/5979810a7dd6f	Australian Ocean Data Network	doi:10.4225/69/5979810a7dd6f	http://dx.doi.org/10.4225/69/5979810a7dd6f	NSW DPI Jervis Bay array	species
NSW DPI Jervis Bay array	Animal tracking	NSW DPI Jervis Bay array_JBVPS1	doi:10.4225/69/5979810a7dd6f	Australian Ocean Data Network	doi:10.4225/69/5979810a7dd6f	http://dx.doi.org/10.4225/69/5979810a7dd6f	NSW DPI Jervis Bay array	species
NSW DPI Jervis Bay array	Animal tracking	NSW DPI Jervis Bay array_JBVPS10	doi:10.4225/69/5979810a7dd6f	Australian Ocean Data Network	doi:10.4225/69/5979810a7dd6f	http://dx.doi.org/10.4225/69/5979810a7dd6f	NSW DPI Jervis Bay array	species
NSW DPI Jervis Bay array	Animal tracking	NSW DPI Jervis Bay array_JBVPS11	doi:10.4225/69/5979810a7dd6f	Australian Ocean Data Network	doi:10.4225/69/5979810a7dd6f	http://dx.doi.org/10.4225/69/5979810a7dd6f	NSW DPI Jervis Bay array	species
NSW DPI Jervis Bay array	Animal tracking	NSW DPI Jervis Bay array_JBVPS12	doi:10.4225/69/5979810a7dd6f	Australian Ocean Data Network	doi:10.4225/69/5979810a7dd6f	http://dx.doi.org/10.4225/69/5979810a7dd6f	NSW DPI Jervis Bay array	species
NSW DPI Jervis Bay array	Animal tracking	NSW DPI Jervis Bay array_JBVPS13	doi:10.4225/69/5979810a7dd6f	Australian Ocean Data Network	doi:10.4225/69/5979810a7dd6f	http://dx.doi.org/10.4225/69/5979810a7dd6f	NSW DPI Jervis Bay array	species
NSW DPI Jervis Bay array	Animal tracking	NSW DPI Jervis Bay array_JBVPS14	doi:10.4225/69/5979810a7dd6f	Australian Ocean Data Network	doi:10.4225/69/5979810a7dd6f	http://dx.doi.org/10.4225/69/5979810a7dd6f	NSW DPI Jervis Bay array	species
NSW DPI Jervis Bay array	Animal tracking	NSW DPI Jervis Bay array_JBVPS15	doi:10.4225/69/5979810a7dd6f	Australian Ocean Data Network	doi:10.4225/69/5979810a7dd6f	http://dx.doi.org/10.4225/69/5979810a7dd6f	NSW DPI Jervis Bay array	species
NSW DPI Jervis Bay array	Animal tracking	NSW DPI Jervis Bay array_JBVPS16	doi:10.4225/69/5979810a7dd6f	Australian Ocean Data Network	doi:10.4225/69/5979810a7dd6f	http://dx.doi.org/10.4225/69/5979810a7dd6f	NSW DPI Jervis Bay array	species
NSW DPI Jervis Bay array	Animal tracking	NSW DPI Jervis Bay array_JBVPS17	doi:10.4225/69/5979810a7dd6f	Australian Ocean Data Network	doi:10.4225/69/5979810a7dd6f	http://dx.doi.org/10.4225/69/5979810a7dd6f	NSW DPI Jervis Bay array	species
NSW DPI Jervis Bay array	Animal tracking	NSW DPI Jervis Bay array_JBVPS18	doi:10.4225/69/5979810a7dd6f	Australian Ocean Data Network	doi:10.4225/69/5979810a7dd6f	http://dx.doi.org/10.4225/69/5979810a7dd6f	NSW DPI Jervis Bay array	species
NSW DPI Jervis Bay array	Animal tracking	NSW DPI Jervis Bay array_JBVPS19	doi:10.4225/69/5979810a7dd6f	Australian Ocean Data Network	doi:10.4225/69/5979810a7dd6f	http://dx.doi.org/10.4225/69/5979810a7dd6f	NSW DPI Jervis Bay array	species
NSW DPI Jervis Bay array	Animal tracking	NSW DPI Jervis Bay array_JBVPS2	doi:10.4225/69/5979810a7dd6f	Australian Ocean Data Network	doi:10.4225/69/5979810a7dd6f	http://dx.doi.org/10.4225/69/5979810a7dd6f	NSW DPI Jervis Bay array	species
NSW DPI Jervis Bay array	Animal tracking	NSW DPI Jervis Bay array_JBVPS20	doi:10.4225/69/5979810a7dd6f	Australian Ocean Data Network	doi:10.4225/69/5979810a7dd6f	http://dx.doi.org/10.4225/69/5979810a7dd6f	NSW DPI Jervis Bay array	species
NSW DPI Jervis Bay array	Animal tracking	NSW DPI Jervis Bay array_JBVPS3	doi:10.4225/69/5979810a7dd6f	Australian Ocean Data Network	doi:10.4225/69/5979810a7dd6f	http://dx.doi.org/10.4225/69/5979810a7dd6f	NSW DPI Jervis Bay array	species
NSW DPI Jervis Bay array	Animal tracking	NSW DPI Jervis Bay array_JBVPS4	doi:10.4225/69/5979810a7dd6f	Australian Ocean Data Network	doi:10.4225/69/5979810a7dd6f	http://dx.doi.org/10.4225/69/5979810a7dd6f	NSW DPI Jervis Bay array	species
NSW DPI Jervis Bay array	Animal tracking	NSW DPI Jervis Bay array_JBVPS5	doi:10.4225/69/5979810a7dd6f	Australian Ocean Data Network	doi:10.4225/69/5979810a7dd6f	http://dx.doi.org/10.4225/69/5979810a7dd6f	NSW DPI Jervis Bay array	species
NSW DPI Jervis Bay array	Animal tracking	NSW DPI Jervis Bay array_JBVPS6	doi:10.4225/69/5979810a7dd6f	Australian Ocean Data Network	doi:10.4225/69/5979810a7dd6f	http://dx.doi.org/10.4225/69/5979810a7dd6f	NSW DPI Jervis Bay array	species
NSW DPI Jervis Bay array	Animal tracking	NSW DPI Jervis Bay array_JBVPS7	doi:10.4225/69/5979810a7dd6f	Australian Ocean Data Network	doi:10.4225/69/5979810a7dd6f	http://dx.doi.org/10.4225/69/5979810a7dd6f	NSW DPI Jervis Bay array	species
NSW DPI Jervis Bay array	Animal tracking	NSW DPI Jervis Bay array_JBVPS8	doi:10.4225/69/5979810a7dd6f	Australian Ocean Data Network	doi:10.4225/69/5979810a7dd6f	http://dx.doi.org/10.4225/69/5979810a7dd6f	NSW DPI Jervis Bay array	species
NSW DPI Jervis Bay array	Animal tracking	NSW DPI Jervis Bay array_JBVPS9	doi:10.4225/69/5979810a7dd6f	Australian Ocean Data Network	doi:10.4225/69/5979810a7dd6f	http://dx.doi.org/10.4225/69/5979810a7dd6f	NSW DPI Jervis Bay array	species
NSW DPI North Sydney Drummer Array	Animal tracking	NSW DPI North Sydney Drummer Array_Manly_001	doi:10.4225/69/5979810a7dd6f	Australian Ocean Data Network	doi:10.4225/69/5979810a7dd6f	http://dx.doi.org/10.4225/69/5979810a7dd6f	NSW DPI North Sydney Drummer Array	species
NSW DPI North Sydney Drummer Array	Animal tracking	NSW DPI North Sydney Drummer Array_Manly_002	doi:10.4225/69/5979810a7dd6f	Australian Ocean Data Network	doi:10.4225/69/5979810a7dd6f	http://dx.doi.org/10.4225/69/5979810a7dd6f	NSW DPI North Sydney Drummer Array	species
NSW DPI North Sydney Drummer Array	Animal tracking	NSW DPI North Sydney Drummer Array_Manly_003	doi:10.4225/69/5979810a7dd6f	Australian Ocean Data Network	doi:10.4225/69/5979810a7dd6f	http://dx.doi.org/10.4225/69/5979810a7dd6f	NSW DPI North Sydney Drummer Array	species
NSW DPI North Sydney Drummer Array	Animal tracking	NSW DPI North Sydney Drummer Array_Manly_004	doi:10.4225/69/5979810a7dd6f	Australian Ocean Data Network	doi:10.4225/69/5979810a7dd6f	http://dx.doi.org/10.4225/69/5979810a7dd6f	NSW DPI North Sydney Drummer Array	species
NSW DPI North Sydney Drummer Array	Animal tracking	NSW DPI North Sydney Drummer Array_Manly_005	doi:10.4225/69/5979810a7dd6f	Australian Ocean Data Network	doi:10.4225/69/5979810a7dd6f	http://dx.doi.org/10.4225/69/5979810a7dd6f	NSW DPI North Sydney Drummer Array	species
NSW DPI North Sydney Drummer Array	Animal tracking	NSW DPI North Sydney Drummer Array_Manly_006	doi:10.4225/69/5979810a7dd6f	Australian Ocean Data Network	doi:10.4225/69/5979810a7dd6f	http://dx.doi.org/10.4225/69/5979810a7dd6f	NSW DPI North Sydney Drummer Array	species
NSW DPI North Sydney Drummer Array	Animal tracking	NSW DPI North Sydney Drummer Array_Manly_007	doi:10.4225/69/5979810a7dd6f	Australian Ocean Data Network	doi:10.4225/69/5979810a7dd6f	http://dx.doi.org/10.4225/69/5979810a7dd6f	NSW DPI North Sydney Drummer Array	species
NSW DPI North Sydney Drummer Array	Animal tracking	NSW DPI North Sydney Drummer Array_Manly_008	doi:10.4225/69/5979810a7dd6f	Australian Ocean Data Network	doi:10.4225/69/5979810a7dd6f	http://dx.doi.org/10.4225/69/5979810a7dd6f	NSW DPI North Sydney Drummer Array	species
NSW DPI North Sydney Drummer Array	Animal tracking	NSW DPI North Sydney Drummer Array_Manly_009	doi:10.4225/69/5979810a7dd6f	Australian Ocean Data Network	doi:10.4225/69/5979810a7dd6f	http://dx.doi.org/10.4225/69/5979810a7dd6f	NSW DPI North Sydney Drummer Array	species
NSW DPI North Sydney Drummer Array	Animal tracking	NSW DPI North Sydney Drummer Array_Manly_010	doi:10.4225/69/5979810a7dd6f	Australian Ocean Data Network	doi:10.4225/69/5979810a7dd6f	http://dx.doi.org/10.4225/69/5979810a7dd6f	NSW DPI North Sydney Drummer Array	species
NSW DPI North Sydney Drummer Array	Animal tracking	NSW DPI North Sydney Drummer Array_Manly_011	doi:10.4225/69/5979810a7dd6f	Australian Ocean Data Network	doi:10.4225/69/5979810a7dd6f	http://dx.doi.org/10.4225/69/5979810a7dd6f	NSW DPI North Sydney Drummer Array	species
NSW DPI North Sydney Drummer Array	Animal tracking	NSW DPI North Sydney Drummer Array_Manly_012	doi:10.4225/69/5979810a7dd6f	Australian Ocean Data Network	doi:10.4225/69/5979810a7dd6f	http://dx.doi.org/10.4225/69/5979810a7dd6f	NSW DPI North Sydney Drummer Array	species
NSW DPI North Sydney Drummer Array	Animal tracking	NSW DPI North Sydney Drummer Array_Manly_013	doi:10.4225/69/5979810a7dd6f	Australian Ocean Data Network	doi:10.4225/69/5979810a7dd6f	http://dx.doi.org/10.4225/69/5979810a7dd6f	NSW DPI North Sydney Drummer Array	species
NSW DPI North Sydney Drummer Array	Animal tracking	NSW DPI North Sydney Drummer Array_Manly_014	doi:10.4225/69/5979810a7dd6f	Australian Ocean Data Network	doi:10.4225/69/5979810a7dd6f	http://dx.doi.org/10.4225/69/5979810a7dd6f	NSW DPI North Sydney Drummer Array	species
NSW DPI North Sydney Drummer Array	Animal tracking	NSW DPI North Sydney Drummer Array_Manly_015	doi:10.4225/69/5979810a7dd6f	Australian Ocean Data Network	doi:10.4225/69/5979810a7dd6f	http://dx.doi.org/10.4225/69/5979810a7dd6f	NSW DPI North Sydney Drummer Array	species
NSW DPI offshore FAD array	Animal tracking	NSW DPI offshore FAD array_Coffs Harbour Mooring 100m	doi:10.4225/69/5979810a7dd6f	Australian Ocean Data Network	doi:10.4225/69/5979810a7dd6f	http://dx.doi.org/10.4225/69/5979810a7dd6f	NSW DPI offshore FAD array	species
NSW DPI offshore FAD array	Animal tracking	NSW DPI offshore FAD array_FAD Ballina	doi:10.4225/69/5979810a7dd6f	Australian Ocean Data Network	doi:10.4225/69/5979810a7dd6f	http://dx.doi.org/10.4225/69/5979810a7dd6f	NSW DPI offshore FAD array	species
NSW DPI offshore FAD array	Animal tracking	NSW DPI offshore FAD array_FAD Batemans Bay	doi:10.4225/69/5979810a7dd6f	Australian Ocean Data Network	doi:10.4225/69/5979810a7dd6f	http://dx.doi.org/10.4225/69/5979810a7dd6f	NSW DPI offshore FAD array	species
NSW DPI offshore FAD array	Animal tracking	NSW DPI offshore FAD array_FAD Botanywide	doi:10.4225/69/5979810a7dd6f	Australian Ocean Data Network	doi:10.4225/69/5979810a7dd6f	http://dx.doi.org/10.4225/69/5979810a7dd6f	NSW DPI offshore FAD array	species
NSW DPI offshore FAD array	Animal tracking	NSW DPI offshore FAD array_FAD Byron Bay	doi:10.4225/69/5979810a7dd6f	Australian Ocean Data Network	doi:10.4225/69/5979810a7dd6f	http://dx.doi.org/10.4225/69/5979810a7dd6f	NSW DPI offshore FAD array	species
NSW DPI offshore FAD array	Animal tracking	NSW DPI offshore FAD array_FAD Coffs Harbour	doi:10.4225/69/5979810a7dd6f	Australian Ocean Data Network	doi:10.4225/69/5979810a7dd6f	http://dx.doi.org/10.4225/69/5979810a7dd6f	NSW DPI offshore FAD array	species
NSW DPI offshore FAD array	Animal tracking	NSW DPI offshore FAD array_FAD Crowdy Head	doi:10.4225/69/5979810a7dd6f	Australian Ocean Data Network	doi:10.4225/69/5979810a7dd6f	http://dx.doi.org/10.4225/69/5979810a7dd6f	NSW DPI offshore FAD array	species
NSW DPI offshore FAD array	Animal tracking	NSW DPI offshore FAD array_FAD Eden	doi:10.4225/69/5979810a7dd6f	Australian Ocean Data Network	doi:10.4225/69/5979810a7dd6f	http://dx.doi.org/10.4225/69/5979810a7dd6f	NSW DPI offshore FAD array	species
NSW DPI offshore FAD array	Animal tracking	NSW DPI offshore FAD array_FAD Evans Head	doi:10.4225/69/5979810a7dd6f	Australian Ocean Data Network	doi:10.4225/69/5979810a7dd6f	http://dx.doi.org/10.4225/69/5979810a7dd6f	NSW DPI offshore FAD array	species
NSW DPI offshore FAD array	Animal tracking	NSW DPI offshore FAD array_FAD Forster	doi:10.4225/69/5979810a7dd6f	Australian Ocean Data Network	doi:10.4225/69/5979810a7dd6f	http://dx.doi.org/10.4225/69/5979810a7dd6f	NSW DPI offshore FAD array	species
NSW DPI offshore FAD array	Animal tracking	NSW DPI offshore FAD array_FAD Jervis Bay	doi:10.4225/69/5979810a7dd6f	Australian Ocean Data Network	doi:10.4225/69/5979810a7dd6f	http://dx.doi.org/10.4225/69/5979810a7dd6f	NSW DPI offshore FAD array	species
NSW DPI offshore FAD array	Animal tracking	NSW DPI offshore FAD array_FAD Kiama	doi:10.4225/69/5979810a7dd6f	Australian Ocean Data Network	doi:10.4225/69/5979810a7dd6f	http://dx.doi.org/10.4225/69/5979810a7dd6f	NSW DPI offshore FAD array	species
NSW DPI offshore FAD array	Animal tracking	NSW DPI offshore FAD array_FAD Laurieton	doi:10.4225/69/5979810a7dd6f	Australian Ocean Data Network	doi:10.4225/69/5979810a7dd6f	http://dx.doi.org/10.4225/69/5979810a7dd6f	NSW DPI offshore FAD array	species
NSW DPI offshore FAD array	Animal tracking	NSW DPI offshore FAD array_FAD Port Macq	doi:10.4225/69/5979810a7dd6f	Australian Ocean Data Network	doi:10.4225/69/5979810a7dd6f	http://dx.doi.org/10.4225/69/5979810a7dd6f	NSW DPI offshore FAD array	species
NSW DPI offshore FAD array	Animal tracking	NSW DPI offshore FAD array_FAD Port Stephens	doi:10.4225/69/5979810a7dd6f	Australian Ocean Data Network	doi:10.4225/69/5979810a7dd6f	http://dx.doi.org/10.4225/69/5979810a7dd6f	NSW DPI offshore FAD array	species
NSW DPI offshore FAD array	Animal tracking	NSW DPI offshore FAD array_FAD Swansea	doi:10.4225/69/5979810a7dd6f	Australian Ocean Data Network	doi:10.4225/69/5979810a7dd6f	http://dx.doi.org/10.4225/69/5979810a7dd6f	NSW DPI offshore FAD array	species
NSW DPI offshore FAD array	Animal tracking	NSW DPI offshore FAD array_FAD SWR	doi:10.4225/69/5979810a7dd6f	Australian Ocean Data Network	doi:10.4225/69/5979810a7dd6f	http://dx.doi.org/10.4225/69/5979810a7dd6f	NSW DPI offshore FAD array	species
NSW DPI offshore FAD array	Animal tracking	NSW DPI offshore FAD array_FAD Sydney East	doi:10.4225/69/5979810a7dd6f	Australian Ocean Data Network	doi:10.4225/69/5979810a7dd6f	http://dx.doi.org/10.4225/69/5979810a7dd6f	NSW DPI offshore FAD array	species
NSW DPI offshore FAD array	Animal tracking	NSW DPI offshore FAD array_FAD Sydney Hbr	doi:10.4225/69/5979810a7dd6f	Australian Ocean Data Network	doi:10.4225/69/5979810a7dd6f	http://dx.doi.org/10.4225/69/5979810a7dd6f	NSW DPI offshore FAD array	species
NSW DPI offshore FAD array	Animal tracking	NSW DPI offshore FAD array_FAD Sydney Nth	doi:10.4225/69/5979810a7dd6f	Australian Ocean Data Network	doi:10.4225/69/5979810a7dd6f	http://dx.doi.org/10.4225/69/5979810a7dd6f	NSW DPI offshore FAD array	species
NSW DPI offshore FAD array	Animal tracking	NSW DPI offshore FAD array_FAD Sydney South	doi:10.4225/69/5979810a7dd6f	Australian Ocean Data Network	doi:10.4225/69/5979810a7dd6f	http://dx.doi.org/10.4225/69/5979810a7dd6f	NSW DPI offshore FAD array	species
NSW DPI offshore FAD array	Animal tracking	NSW DPI offshore FAD array_FAD Terrigal	doi:10.4225/69/5979810a7dd6f	Australian Ocean Data Network	doi:10.4225/69/5979810a7dd6f	http://dx.doi.org/10.4225/69/5979810a7dd6f	NSW DPI offshore FAD array	species
NSW DPI offshore FAD array	Animal tracking	NSW DPI offshore FAD array_FAD Tweed Heads	doi:10.4225/69/5979810a7dd6f	Australian Ocean Data Network	doi:10.4225/69/5979810a7dd6f	http://dx.doi.org/10.4225/69/5979810a7dd6f	NSW DPI offshore FAD array	species
NSW DPI offshore FAD array	Animal tracking	NSW DPI offshore FAD array_FAD Wollongong	doi:10.4225/69/5979810a7dd6f	Australian Ocean Data Network	doi:10.4225/69/5979810a7dd6f	http://dx.doi.org/10.4225/69/5979810a7dd6f	NSW DPI offshore FAD array	species
NSW DPI offshore FAD array	Animal tracking	NSW DPI offshore FAD array_FAD Wooli	doi:10.4225/69/5979810a7dd6f	Australian Ocean Data Network	doi:10.4225/69/5979810a7dd6f	http://dx.doi.org/10.4225/69/5979810a7dd6f	NSW DPI offshore FAD array	species
NSW DPI offshore FAD array	Animal tracking	NSW DPI offshore FAD array_Offshore Artificial Reef Sydney	doi:10.4225/69/5979810a7dd6f	Australian Ocean Data Network	doi:10.4225/69/5979810a7dd6f	http://dx.doi.org/10.4225/69/5979810a7dd6f	NSW DPI offshore FAD array	species
NSW DPI offshore FAD array	Animal tracking	NSW DPI offshore FAD array_Sydney Mooring 140m	doi:10.4225/69/5979810a7dd6f	Australian Ocean Data Network	doi:10.4225/69/5979810a7dd6f	http://dx.doi.org/10.4225/69/5979810a7dd6f	NSW DPI offshore FAD array	species
NSW DPI offshore FAD array	Animal tracking	NSW DPI offshore FAD array_Wave Recorder Byron Bay	doi:10.4225/69/5979810a7dd6f	Australian Ocean Data Network	doi:10.4225/69/5979810a7dd6f	http://dx.doi.org/10.4225/69/5979810a7dd6f	NSW DPI offshore FAD array	species
NSW DPI offshore FAD array	Animal tracking	NSW DPI offshore FAD array_Wave Recorder Coffs Harbour	doi:10.4225/69/5979810a7dd6f	Australian Ocean Data Network	doi:10.4225/69/5979810a7dd6f	http://dx.doi.org/10.4225/69/5979810a7dd6f	NSW DPI offshore FAD array	species
NSW DPI Wollongong Drummer Array	Animal tracking	NSW DPI Wollongong Drummer Array_320 Wollongong	doi:10.4225/69/5979810a7dd6f	Australian Ocean Data Network	doi:10.4225/69/5979810a7dd6f	http://dx.doi.org/10.4225/69/5979810a7dd6f	NSW DPI Wollongong Drummer Array	species
NSW DPI Wollongong Drummer Array	Animal tracking	NSW DPI Wollongong Drummer Array_325 Wollongong	doi:10.4225/69/5979810a7dd6f	Australian Ocean Data Network	doi:10.4225/69/5979810a7dd6f	http://dx.doi.org/10.4225/69/5979810a7dd6f	NSW DPI Wollongong Drummer Array	species
NSW DPI Wollongong Drummer Array	Animal tracking	NSW DPI Wollongong Drummer Array_Gong331	doi:10.4225/69/5979810a7dd6f	Australian Ocean Data Network	doi:10.4225/69/5979810a7dd6f	http://dx.doi.org/10.4225/69/5979810a7dd6f	NSW DPI Wollongong Drummer Array	species
NSW DPI Wollongong Drummer Array	Animal tracking	NSW DPI Wollongong Drummer Array_Wollongong_001	doi:10.4225/69/5979810a7dd6f	Australian Ocean Data Network	doi:10.4225/69/5979810a7dd6f	http://dx.doi.org/10.4225/69/5979810a7dd6f	NSW DPI Wollongong Drummer Array	species
NSW DPI Wollongong Drummer Array	Animal tracking	NSW DPI Wollongong Drummer Array_Wollongong_002	doi:10.4225/69/5979810a7dd6f	Australian Ocean Data Network	doi:10.4225/69/5979810a7dd6f	http://dx.doi.org/10.4225/69/5979810a7dd6f	NSW DPI Wollongong Drummer Array	species
NSW DPI Wollongong Drummer Array	Animal tracking	NSW DPI Wollongong Drummer Array_Wollongong_006	doi:10.4225/69/5979810a7dd6f	Australian Ocean Data Network	doi:10.4225/69/5979810a7dd6f	http://dx.doi.org/10.4225/69/5979810a7dd6f	NSW DPI Wollongong Drummer Array	species
NSW DPI Wollongong Drummer Array	Animal tracking	NSW DPI Wollongong Drummer Array_Wollongong_007	doi:10.4225/69/5979810a7dd6f	Australian Ocean Data Network	doi:10.4225/69/5979810a7dd6f	http://dx.doi.org/10.4225/69/5979810a7dd6f	NSW DPI Wollongong Drummer Array	species
NSW DPI Wollongong Drummer Array	Animal tracking	NSW DPI Wollongong Drummer Array_Wollongong_008	doi:10.4225/69/5979810a7dd6f	Australian Ocean Data Network	doi:10.4225/69/5979810a7dd6f	http://dx.doi.org/10.4225/69/5979810a7dd6f	NSW DPI Wollongong Drummer Array	species
NSW DPI Wollongong Drummer Array	Animal tracking	NSW DPI Wollongong Drummer Array_Wollongong_009	doi:10.4225/69/5979810a7dd6f	Australian Ocean Data Network	doi:10.4225/69/5979810a7dd6f	http://dx.doi.org/10.4225/69/5979810a7dd6f	NSW DPI Wollongong Drummer Array	species
NSW DPI Wollongong Drummer Array	Animal tracking	NSW DPI Wollongong Drummer Array_Wollongong_010	doi:10.4225/69/5979810a7dd6f	Australian Ocean Data Network	doi:10.4225/69/5979810a7dd6f	http://dx.doi.org/10.4225/69/5979810a7dd6f	NSW DPI Wollongong Drummer Array	species
NSW DPI Wollongong Drummer Array	Animal tracking	NSW DPI Wollongong Drummer Array_Wollongong_011	doi:10.4225/69/5979810a7dd6f	Australian Ocean Data Network	doi:10.4225/69/5979810a7dd6f	http://dx.doi.org/10.4225/69/5979810a7dd6f	NSW DPI Wollongong Drummer Array	species
NSW DPI Wollongong Drummer Array	Animal tracking	NSW DPI Wollongong Drummer Array_Wollongong_013	doi:10.4225/69/5979810a7dd6f	Australian Ocean Data Network	doi:10.4225/69/5979810a7dd6f	http://dx.doi.org/10.4225/69/5979810a7dd6f	NSW DPI Wollongong Drummer Array	species
OAR_Sydney	Animal tracking	OAR_Sydney_Dunbar North	doi:10.4225/69/5979810a7dd6f	Australian Ocean Data Network	doi:10.4225/69/5979810a7dd6f	http://dx.doi.org/10.4225/69/5979810a7dd6f	OAR_Sydney	species
OAR_Sydney	Animal tracking	OAR_Sydney_Dunbar South	doi:10.4225/69/5979810a7dd6f	Australian Ocean Data Network	doi:10.4225/69/5979810a7dd6f	http://dx.doi.org/10.4225/69/5979810a7dd6f	OAR_Sydney	species
OAR_Sydney	Animal tracking	OAR_Sydney_North Head	doi:10.4225/69/5979810a7dd6f	Australian Ocean Data Network	doi:10.4225/69/5979810a7dd6f	http://dx.doi.org/10.4225/69/5979810a7dd6f	OAR_Sydney	species
Obi Obi Creek	Animal tracking	Obi Obi Creek_Nesting bank AMTD 9.42	doi:10.4225/69/5979810a7dd6f	Australian Ocean Data Network	doi:10.4225/69/5979810a7dd6f	http://dx.doi.org/10.4225/69/5979810a7dd6f	Obi Obi Creek	species
Obi Obi Creek	Animal tracking	Obi Obi Creek_Obi - Kenilworth Homestead	doi:10.4225/69/5979810a7dd6f	Australian Ocean Data Network	doi:10.4225/69/5979810a7dd6f	http://dx.doi.org/10.4225/69/5979810a7dd6f	Obi Obi Creek	species
Obi Obi Creek	Animal tracking	Obi Obi Creek_Obi - Mary US Obi	doi:10.4225/69/5979810a7dd6f	Australian Ocean Data Network	doi:10.4225/69/5979810a7dd6f	http://dx.doi.org/10.4225/69/5979810a7dd6f	Obi Obi Creek	species
Obi Obi Creek	Animal tracking	Obi Obi Creek_Obi-Batcave AMTD 25	doi:10.4225/69/5979810a7dd6f	Australian Ocean Data Network	doi:10.4225/69/5979810a7dd6f	http://dx.doi.org/10.4225/69/5979810a7dd6f	Obi Obi Creek	species
Obi Obi Creek	Animal tracking	Obi Obi Creek_Obi-Crossing 1 AMTD 1	doi:10.4225/69/5979810a7dd6f	Australian Ocean Data Network	doi:10.4225/69/5979810a7dd6f	http://dx.doi.org/10.4225/69/5979810a7dd6f	Obi Obi Creek	species
Obi Obi Creek	Animal tracking	Obi Obi Creek_Obi-Crossing 2 AMTD 11	doi:10.4225/69/5979810a7dd6f	Australian Ocean Data Network	doi:10.4225/69/5979810a7dd6f	http://dx.doi.org/10.4225/69/5979810a7dd6f	Obi Obi Creek	species
Obi Obi Creek	Animal tracking	Obi Obi Creek_Obi-Crossing 4 AMTD 17	doi:10.4225/69/5979810a7dd6f	Australian Ocean Data Network	doi:10.4225/69/5979810a7dd6f	http://dx.doi.org/10.4225/69/5979810a7dd6f	Obi Obi Creek	species
Obi Obi Creek	Animal tracking	Obi Obi Creek_Obi-Crossing 4 C4DS	doi:10.4225/69/5979810a7dd6f	Australian Ocean Data Network	doi:10.4225/69/5979810a7dd6f	http://dx.doi.org/10.4225/69/5979810a7dd6f	Obi Obi Creek	species
Obi Obi Creek	Animal tracking	Obi Obi Creek_Obi-Crossing 4 C4M	doi:10.4225/69/5979810a7dd6f	Australian Ocean Data Network	doi:10.4225/69/5979810a7dd6f	http://dx.doi.org/10.4225/69/5979810a7dd6f	Obi Obi Creek	species
Obi Obi Creek	Animal tracking	Obi Obi Creek_Obi-Cutmores AMTD 15	doi:10.4225/69/5979810a7dd6f	Australian Ocean Data Network	doi:10.4225/69/5979810a7dd6f	http://dx.doi.org/10.4225/69/5979810a7dd6f	Obi Obi Creek	species
Obi Obi Creek	Animal tracking	Obi Obi Creek_Obi-Duffys AMTD 19	doi:10.4225/69/5979810a7dd6f	Australian Ocean Data Network	doi:10.4225/69/5979810a7dd6f	http://dx.doi.org/10.4225/69/5979810a7dd6f	Obi Obi Creek	species
Obi Obi Creek	Animal tracking	Obi Obi Creek_Obi-Loweckes pool AMTD3	doi:10.4225/69/5979810a7dd6f	Australian Ocean Data Network	doi:10.4225/69/5979810a7dd6f	http://dx.doi.org/10.4225/69/5979810a7dd6f	Obi Obi Creek	species
Obi Obi Creek	Animal tracking	Obi Obi Creek_Obi-McIntyre d/s AMTD7	doi:10.4225/69/5979810a7dd6f	Australian Ocean Data Network	doi:10.4225/69/5979810a7dd6f	http://dx.doi.org/10.4225/69/5979810a7dd6f	Obi Obi Creek	species
Obi Obi Creek	Animal tracking	Obi Obi Creek_Obi-McIntyre u/s AMTD 9	doi:10.4225/69/5979810a7dd6f	Australian Ocean Data Network	doi:10.4225/69/5979810a7dd6f	http://dx.doi.org/10.4225/69/5979810a7dd6f	Obi Obi Creek	species
Obi Obi Creek	Animal tracking	Obi Obi Creek_Obi-Rights AMTD 5	doi:10.4225/69/5979810a7dd6f	Australian Ocean Data Network	doi:10.4225/69/5979810a7dd6f	http://dx.doi.org/10.4225/69/5979810a7dd6f	Obi Obi Creek	species
Obi Obi Creek	Animal tracking	Obi Obi Creek_Obi-Tom Ryan Array 1	doi:10.4225/69/5979810a7dd6f	Australian Ocean Data Network	doi:10.4225/69/5979810a7dd6f	http://dx.doi.org/10.4225/69/5979810a7dd6f	Obi Obi Creek	species
Obi Obi Creek	Animal tracking	Obi Obi Creek_Obi-Tom Ryan Array 2	doi:10.4225/69/5979810a7dd6f	Australian Ocean Data Network	doi:10.4225/69/5979810a7dd6f	http://dx.doi.org/10.4225/69/5979810a7dd6f	Obi Obi Creek	species
Obi Obi Creek	Animal tracking	Obi Obi Creek_Obi-Tom Ryan Array 3	doi:10.4225/69/5979810a7dd6f	Australian Ocean Data Network	doi:10.4225/69/5979810a7dd6f	http://dx.doi.org/10.4225/69/5979810a7dd6f	Obi Obi Creek	species
Obi Obi Creek	Animal tracking	Obi Obi Creek_Obi-Tom Ryan Array 4	doi:10.4225/69/5979810a7dd6f	Australian Ocean Data Network	doi:10.4225/69/5979810a7dd6f	http://dx.doi.org/10.4225/69/5979810a7dd6f	Obi Obi Creek	species
Obi Obi Creek	Animal tracking	Obi Obi Creek_Obi-Tom Ryan Array 5	doi:10.4225/69/5979810a7dd6f	Australian Ocean Data Network	doi:10.4225/69/5979810a7dd6f	http://dx.doi.org/10.4225/69/5979810a7dd6f	Obi Obi Creek	species
Obi Obi Creek	Animal tracking	Obi Obi Creek_Obi-Tom Ryan Array 6	doi:10.4225/69/5979810a7dd6f	Australian Ocean Data Network	doi:10.4225/69/5979810a7dd6f	http://dx.doi.org/10.4225/69/5979810a7dd6f	Obi Obi Creek	species
Obi Obi Creek	Animal tracking	Obi Obi Creek_Obi-Tom Ryan DS	doi:10.4225/69/5979810a7dd6f	Australian Ocean Data Network	doi:10.4225/69/5979810a7dd6f	http://dx.doi.org/10.4225/69/5979810a7dd6f	Obi Obi Creek	species
Obi Obi Creek	Animal tracking	Obi Obi Creek_Obi-Tom Ryan US	doi:10.4225/69/5979810a7dd6f	Australian Ocean Data Network	doi:10.4225/69/5979810a7dd6f	http://dx.doi.org/10.4225/69/5979810a7dd6f	Obi Obi Creek	species
Obi Obi Creek	Animal tracking	Obi Obi Creek_Obi-Tonias AMTD 13	doi:10.4225/69/5979810a7dd6f	Australian Ocean Data Network	doi:10.4225/69/5979810a7dd6f	http://dx.doi.org/10.4225/69/5979810a7dd6f	Obi Obi Creek	species
Obi Obi Creek	Animal tracking	Obi Obi Creek_Obi-Tonias AMTD 13_2	doi:10.4225/69/5979810a7dd6f	Australian Ocean Data Network	doi:10.4225/69/5979810a7dd6f	http://dx.doi.org/10.4225/69/5979810a7dd6f	Obi Obi Creek	species
Obi Obi Creek	Animal tracking	Obi Obi Creek_Tom Ryans_Array 1	doi:10.4225/69/5979810a7dd6f	Australian Ocean Data Network	doi:10.4225/69/5979810a7dd6f	http://dx.doi.org/10.4225/69/5979810a7dd6f	Obi Obi Creek	species
Obi Obi Creek	Animal tracking	Obi Obi Creek_Tom Ryans_Array 2	doi:10.4225/69/5979810a7dd6f	Australian Ocean Data Network	doi:10.4225/69/5979810a7dd6f	http://dx.doi.org/10.4225/69/5979810a7dd6f	Obi Obi Creek	species
Obi Obi Creek	Animal tracking	Obi Obi Creek_Tom Ryans_Array 3	doi:10.4225/69/5979810a7dd6f	Australian Ocean Data Network	doi:10.4225/69/5979810a7dd6f	http://dx.doi.org/10.4225/69/5979810a7dd6f	Obi Obi Creek	species
Obi Obi Creek	Animal tracking	Obi Obi Creek_Tom Ryans_Array 4	doi:10.4225/69/5979810a7dd6f	Australian Ocean Data Network	doi:10.4225/69/5979810a7dd6f	http://dx.doi.org/10.4225/69/5979810a7dd6f	Obi Obi Creek	species
Obi Obi Creek	Animal tracking	Obi Obi Creek_Tonias_Array 1	doi:10.4225/69/5979810a7dd6f	Australian Ocean Data Network	doi:10.4225/69/5979810a7dd6f	http://dx.doi.org/10.4225/69/5979810a7dd6f	Obi Obi Creek	species
Obi Obi Creek	Animal tracking	Obi Obi Creek_Tonias_Array 10	doi:10.4225/69/5979810a7dd6f	Australian Ocean Data Network	doi:10.4225/69/5979810a7dd6f	http://dx.doi.org/10.4225/69/5979810a7dd6f	Obi Obi Creek	species
Obi Obi Creek	Animal tracking	Obi Obi Creek_Tonias_Array 11	doi:10.4225/69/5979810a7dd6f	Australian Ocean Data Network	doi:10.4225/69/5979810a7dd6f	http://dx.doi.org/10.4225/69/5979810a7dd6f	Obi Obi Creek	species
Obi Obi Creek	Animal tracking	Obi Obi Creek_Tonias_Array 12	doi:10.4225/69/5979810a7dd6f	Australian Ocean Data Network	doi:10.4225/69/5979810a7dd6f	http://dx.doi.org/10.4225/69/5979810a7dd6f	Obi Obi Creek	species
Obi Obi Creek	Animal tracking	Obi Obi Creek_Tonias_Array 13	doi:10.4225/69/5979810a7dd6f	Australian Ocean Data Network	doi:10.4225/69/5979810a7dd6f	http://dx.doi.org/10.4225/69/5979810a7dd6f	Obi Obi Creek	species
Obi Obi Creek	Animal tracking	Obi Obi Creek_Tonias_Array 2	doi:10.4225/69/5979810a7dd6f	Australian Ocean Data Network	doi:10.4225/69/5979810a7dd6f	http://dx.doi.org/10.4225/69/5979810a7dd6f	Obi Obi Creek	species
Obi Obi Creek	Animal tracking	Obi Obi Creek_Tonias_Array 3	doi:10.4225/69/5979810a7dd6f	Australian Ocean Data Network	doi:10.4225/69/5979810a7dd6f	http://dx.doi.org/10.4225/69/5979810a7dd6f	Obi Obi Creek	species
Obi Obi Creek	Animal tracking	Obi Obi Creek_Tonias_Array 4	doi:10.4225/69/5979810a7dd6f	Australian Ocean Data Network	doi:10.4225/69/5979810a7dd6f	http://dx.doi.org/10.4225/69/5979810a7dd6f	Obi Obi Creek	species
Obi Obi Creek	Animal tracking	Obi Obi Creek_Tonias_Array 5	doi:10.4225/69/5979810a7dd6f	Australian Ocean Data Network	doi:10.4225/69/5979810a7dd6f	http://dx.doi.org/10.4225/69/5979810a7dd6f	Obi Obi Creek	species
Obi Obi Creek	Animal tracking	Obi Obi Creek_Tonias_Array 6	doi:10.4225/69/5979810a7dd6f	Australian Ocean Data Network	doi:10.4225/69/5979810a7dd6f	http://dx.doi.org/10.4225/69/5979810a7dd6f	Obi Obi Creek	species
Obi Obi Creek	Animal tracking	Obi Obi Creek_Tonias_Array 7	doi:10.4225/69/5979810a7dd6f	Australian Ocean Data Network	doi:10.4225/69/5979810a7dd6f	http://dx.doi.org/10.4225/69/5979810a7dd6f	Obi Obi Creek	species
Obi Obi Creek	Animal tracking	Obi Obi Creek_Tonias_Array 8	doi:10.4225/69/5979810a7dd6f	Australian Ocean Data Network	doi:10.4225/69/5979810a7dd6f	http://dx.doi.org/10.4225/69/5979810a7dd6f	Obi Obi Creek	species
Obi Obi Creek	Animal tracking	Obi Obi Creek_Tonias_Array 9	doi:10.4225/69/5979810a7dd6f	Australian Ocean Data Network	doi:10.4225/69/5979810a7dd6f	http://dx.doi.org/10.4225/69/5979810a7dd6f	Obi Obi Creek	species
Offshore Artificial Reef	Animal tracking	Offshore Artificial Reef_OAR	doi:10.4225/69/5979810a7dd6f	Australian Ocean Data Network	doi:10.4225/69/5979810a7dd6f	http://dx.doi.org/10.4225/69/5979810a7dd6f	Offshore Artificial Reef	species
One Tree Island	Animal tracking	One Tree Island_OT 1	doi:10.4225/69/5979810a7dd6f	Australian Ocean Data Network	doi:10.4225/69/5979810a7dd6f	http://dx.doi.org/10.4225/69/5979810a7dd6f	One Tree Island	species
One Tree Island	Animal tracking	One Tree Island_OT 10	doi:10.4225/69/5979810a7dd6f	Australian Ocean Data Network	doi:10.4225/69/5979810a7dd6f	http://dx.doi.org/10.4225/69/5979810a7dd6f	One Tree Island	species
One Tree Island	Animal tracking	One Tree Island_OT 2	doi:10.4225/69/5979810a7dd6f	Australian Ocean Data Network	doi:10.4225/69/5979810a7dd6f	http://dx.doi.org/10.4225/69/5979810a7dd6f	One Tree Island	species
One Tree Island	Animal tracking	One Tree Island_OT 3	doi:10.4225/69/5979810a7dd6f	Australian Ocean Data Network	doi:10.4225/69/5979810a7dd6f	http://dx.doi.org/10.4225/69/5979810a7dd6f	One Tree Island	species
One Tree Island	Animal tracking	One Tree Island_OT 4	doi:10.4225/69/5979810a7dd6f	Australian Ocean Data Network	doi:10.4225/69/5979810a7dd6f	http://dx.doi.org/10.4225/69/5979810a7dd6f	One Tree Island	species
One Tree Island	Animal tracking	One Tree Island_OT 5	doi:10.4225/69/5979810a7dd6f	Australian Ocean Data Network	doi:10.4225/69/5979810a7dd6f	http://dx.doi.org/10.4225/69/5979810a7dd6f	One Tree Island	species
One Tree Island	Animal tracking	One Tree Island_OT 51	doi:10.4225/69/5979810a7dd6f	Australian Ocean Data Network	doi:10.4225/69/5979810a7dd6f	http://dx.doi.org/10.4225/69/5979810a7dd6f	One Tree Island	species
One Tree Island	Animal tracking	One Tree Island_OT 6	doi:10.4225/69/5979810a7dd6f	Australian Ocean Data Network	doi:10.4225/69/5979810a7dd6f	http://dx.doi.org/10.4225/69/5979810a7dd6f	One Tree Island	species
One Tree Island	Animal tracking	One Tree Island_OT 7	doi:10.4225/69/5979810a7dd6f	Australian Ocean Data Network	doi:10.4225/69/5979810a7dd6f	http://dx.doi.org/10.4225/69/5979810a7dd6f	One Tree Island	species
One Tree Island	Animal tracking	One Tree Island_OT 8	doi:10.4225/69/5979810a7dd6f	Australian Ocean Data Network	doi:10.4225/69/5979810a7dd6f	http://dx.doi.org/10.4225/69/5979810a7dd6f	One Tree Island	species
One Tree Island	Animal tracking	One Tree Island_OT 9	doi:10.4225/69/5979810a7dd6f	Australian Ocean Data Network	doi:10.4225/69/5979810a7dd6f	http://dx.doi.org/10.4225/69/5979810a7dd6f	One Tree Island	species
One Tree Island	Animal tracking	One Tree Island_OT L 1	doi:10.4225/69/5979810a7dd6f	Australian Ocean Data Network	doi:10.4225/69/5979810a7dd6f	http://dx.doi.org/10.4225/69/5979810a7dd6f	One Tree Island	species
One Tree Island	Animal tracking	One Tree Island_OT L 2	doi:10.4225/69/5979810a7dd6f	Australian Ocean Data Network	doi:10.4225/69/5979810a7dd6f	http://dx.doi.org/10.4225/69/5979810a7dd6f	One Tree Island	species
One Tree Island	Animal tracking	One Tree Island_OT L 3	doi:10.4225/69/5979810a7dd6f	Australian Ocean Data Network	doi:10.4225/69/5979810a7dd6f	http://dx.doi.org/10.4225/69/5979810a7dd6f	One Tree Island	species
One Tree Island	Animal tracking	One Tree Island_OT L 4	doi:10.4225/69/5979810a7dd6f	Australian Ocean Data Network	doi:10.4225/69/5979810a7dd6f	http://dx.doi.org/10.4225/69/5979810a7dd6f	One Tree Island	species
One Tree Island	Animal tracking	One Tree Island_OT L 5	doi:10.4225/69/5979810a7dd6f	Australian Ocean Data Network	doi:10.4225/69/5979810a7dd6f	http://dx.doi.org/10.4225/69/5979810a7dd6f	One Tree Island	species
One Tree Island	Animal tracking	One Tree Island_OT L 6	doi:10.4225/69/5979810a7dd6f	Australian Ocean Data Network	doi:10.4225/69/5979810a7dd6f	http://dx.doi.org/10.4225/69/5979810a7dd6f	One Tree Island	species
One Tree Island	Animal tracking	One Tree Island_OT L 7	doi:10.4225/69/5979810a7dd6f	Australian Ocean Data Network	doi:10.4225/69/5979810a7dd6f	http://dx.doi.org/10.4225/69/5979810a7dd6f	One Tree Island	species
One Tree Island	Animal tracking	One Tree Island_OT11	doi:10.4225/69/5979810a7dd6f	Australian Ocean Data Network	doi:10.4225/69/5979810a7dd6f	http://dx.doi.org/10.4225/69/5979810a7dd6f	One Tree Island	species
One Tree Island	Animal tracking	One Tree Island_OT12	doi:10.4225/69/5979810a7dd6f	Australian Ocean Data Network	doi:10.4225/69/5979810a7dd6f	http://dx.doi.org/10.4225/69/5979810a7dd6f	One Tree Island	species
One Tree Island	Animal tracking	One Tree Island_The Key Hole	doi:10.4225/69/5979810a7dd6f	Australian Ocean Data Network	doi:10.4225/69/5979810a7dd6f	http://dx.doi.org/10.4225/69/5979810a7dd6f	One Tree Island	species
Orpheus Island	Animal tracking	Orpheus Island_Cattle Bay N	doi:10.4225/69/5979810a7dd6f	Australian Ocean Data Network	doi:10.4225/69/5979810a7dd6f	http://dx.doi.org/10.4225/69/5979810a7dd6f	Orpheus Island	species
Orpheus Island	Animal tracking	Orpheus Island_Cattle Bay S	doi:10.4225/69/5979810a7dd6f	Australian Ocean Data Network	doi:10.4225/69/5979810a7dd6f	http://dx.doi.org/10.4225/69/5979810a7dd6f	Orpheus Island	species
Orpheus Island	Animal tracking	Orpheus Island_l1	doi:10.4225/69/5979810a7dd6f	Australian Ocean Data Network	doi:10.4225/69/5979810a7dd6f	http://dx.doi.org/10.4225/69/5979810a7dd6f	Orpheus Island	species
Orpheus Island	Animal tracking	Orpheus Island_l2	doi:10.4225/69/5979810a7dd6f	Australian Ocean Data Network	doi:10.4225/69/5979810a7dd6f	http://dx.doi.org/10.4225/69/5979810a7dd6f	Orpheus Island	species
Orpheus Island	Animal tracking	Orpheus Island_l3	doi:10.4225/69/5979810a7dd6f	Australian Ocean Data Network	doi:10.4225/69/5979810a7dd6f	http://dx.doi.org/10.4225/69/5979810a7dd6f	Orpheus Island	species
Orpheus Island	Animal tracking	Orpheus Island_l4	doi:10.4225/69/5979810a7dd6f	Australian Ocean Data Network	doi:10.4225/69/5979810a7dd6f	http://dx.doi.org/10.4225/69/5979810a7dd6f	Orpheus Island	species
Orpheus Island	Animal tracking	Orpheus Island_l5	doi:10.4225/69/5979810a7dd6f	Australian Ocean Data Network	doi:10.4225/69/5979810a7dd6f	http://dx.doi.org/10.4225/69/5979810a7dd6f	Orpheus Island	species
Orpheus Island	Animal tracking	Orpheus Island_l6	doi:10.4225/69/5979810a7dd6f	Australian Ocean Data Network	doi:10.4225/69/5979810a7dd6f	http://dx.doi.org/10.4225/69/5979810a7dd6f	Orpheus Island	species
Orpheus Island	Animal tracking	Orpheus Island_Little Pioneer Bay Mid	doi:10.4225/69/5979810a7dd6f	Australian Ocean Data Network	doi:10.4225/69/5979810a7dd6f	http://dx.doi.org/10.4225/69/5979810a7dd6f	Orpheus Island	species
Orpheus Island	Animal tracking	Orpheus Island_Little Pioneer Bay N	doi:10.4225/69/5979810a7dd6f	Australian Ocean Data Network	doi:10.4225/69/5979810a7dd6f	http://dx.doi.org/10.4225/69/5979810a7dd6f	Orpheus Island	species
Orpheus Island	Animal tracking	Orpheus Island_Little Pioneer Bay S	doi:10.4225/69/5979810a7dd6f	Australian Ocean Data Network	doi:10.4225/69/5979810a7dd6f	http://dx.doi.org/10.4225/69/5979810a7dd6f	Orpheus Island	species
Orpheus Island	Animal tracking	Orpheus Island_M1	doi:10.4225/69/5979810a7dd6f	Australian Ocean Data Network	doi:10.4225/69/5979810a7dd6f	http://dx.doi.org/10.4225/69/5979810a7dd6f	Orpheus Island	species
Orpheus Island	Animal tracking	Orpheus Island_M2	doi:10.4225/69/5979810a7dd6f	Australian Ocean Data Network	doi:10.4225/69/5979810a7dd6f	http://dx.doi.org/10.4225/69/5979810a7dd6f	Orpheus Island	species
Orpheus Island	Animal tracking	Orpheus Island_ORPH 1	doi:10.4225/69/5979810a7dd6f	Australian Ocean Data Network	doi:10.4225/69/5979810a7dd6f	http://dx.doi.org/10.4225/69/5979810a7dd6f	Orpheus Island	species
Orpheus Island	Animal tracking	Orpheus Island_ORPH 10	doi:10.4225/69/5979810a7dd6f	Australian Ocean Data Network	doi:10.4225/69/5979810a7dd6f	http://dx.doi.org/10.4225/69/5979810a7dd6f	Orpheus Island	species
Orpheus Island	Animal tracking	Orpheus Island_ORPH 11	doi:10.4225/69/5979810a7dd6f	Australian Ocean Data Network	doi:10.4225/69/5979810a7dd6f	http://dx.doi.org/10.4225/69/5979810a7dd6f	Orpheus Island	species
Orpheus Island	Animal tracking	Orpheus Island_ORPH 12	doi:10.4225/69/5979810a7dd6f	Australian Ocean Data Network	doi:10.4225/69/5979810a7dd6f	http://dx.doi.org/10.4225/69/5979810a7dd6f	Orpheus Island	species
Orpheus Island	Animal tracking	Orpheus Island_ORPH 13	doi:10.4225/69/5979810a7dd6f	Australian Ocean Data Network	doi:10.4225/69/5979810a7dd6f	http://dx.doi.org/10.4225/69/5979810a7dd6f	Orpheus Island	species
Orpheus Island	Animal tracking	Orpheus Island_ORPH 14	doi:10.4225/69/5979810a7dd6f	Australian Ocean Data Network	doi:10.4225/69/5979810a7dd6f	http://dx.doi.org/10.4225/69/5979810a7dd6f	Orpheus Island	species
Orpheus Island	Animal tracking	Orpheus Island_ORPH 15	doi:10.4225/69/5979810a7dd6f	Australian Ocean Data Network	doi:10.4225/69/5979810a7dd6f	http://dx.doi.org/10.4225/69/5979810a7dd6f	Orpheus Island	species
Orpheus Island	Animal tracking	Orpheus Island_Orph 16	doi:10.4225/69/5979810a7dd6f	Australian Ocean Data Network	doi:10.4225/69/5979810a7dd6f	http://dx.doi.org/10.4225/69/5979810a7dd6f	Orpheus Island	species
Orpheus Island	Animal tracking	Orpheus Island_Orph 17	doi:10.4225/69/5979810a7dd6f	Australian Ocean Data Network	doi:10.4225/69/5979810a7dd6f	http://dx.doi.org/10.4225/69/5979810a7dd6f	Orpheus Island	species
Orpheus Island	Animal tracking	Orpheus Island_Orph 18	doi:10.4225/69/5979810a7dd6f	Australian Ocean Data Network	doi:10.4225/69/5979810a7dd6f	http://dx.doi.org/10.4225/69/5979810a7dd6f	Orpheus Island	species
Orpheus Island	Animal tracking	Orpheus Island_Orph 19	doi:10.4225/69/5979810a7dd6f	Australian Ocean Data Network	doi:10.4225/69/5979810a7dd6f	http://dx.doi.org/10.4225/69/5979810a7dd6f	Orpheus Island	species
Orpheus Island	Animal tracking	Orpheus Island_ORPH 2	doi:10.4225/69/5979810a7dd6f	Australian Ocean Data Network	doi:10.4225/69/5979810a7dd6f	http://dx.doi.org/10.4225/69/5979810a7dd6f	Orpheus Island	species
Orpheus Island	Animal tracking	Orpheus Island_Orph 20	doi:10.4225/69/5979810a7dd6f	Australian Ocean Data Network	doi:10.4225/69/5979810a7dd6f	http://dx.doi.org/10.4225/69/5979810a7dd6f	Orpheus Island	species
Orpheus Island	Animal tracking	Orpheus Island_Orph 21	doi:10.4225/69/5979810a7dd6f	Australian Ocean Data Network	doi:10.4225/69/5979810a7dd6f	http://dx.doi.org/10.4225/69/5979810a7dd6f	Orpheus Island	species
Orpheus Island	Animal tracking	Orpheus Island_Orph 22	doi:10.4225/69/5979810a7dd6f	Australian Ocean Data Network	doi:10.4225/69/5979810a7dd6f	http://dx.doi.org/10.4225/69/5979810a7dd6f	Orpheus Island	species
Orpheus Island	Animal tracking	Orpheus Island_Orph 23	doi:10.4225/69/5979810a7dd6f	Australian Ocean Data Network	doi:10.4225/69/5979810a7dd6f	http://dx.doi.org/10.4225/69/5979810a7dd6f	Orpheus Island	species
Orpheus Island	Animal tracking	Orpheus Island_ORPH 3	doi:10.4225/69/5979810a7dd6f	Australian Ocean Data Network	doi:10.4225/69/5979810a7dd6f	http://dx.doi.org/10.4225/69/5979810a7dd6f	Orpheus Island	species
Orpheus Island	Animal tracking	Orpheus Island_ORPH 4	doi:10.4225/69/5979810a7dd6f	Australian Ocean Data Network	doi:10.4225/69/5979810a7dd6f	http://dx.doi.org/10.4225/69/5979810a7dd6f	Orpheus Island	species
Orpheus Island	Animal tracking	Orpheus Island_ORPH 5	doi:10.4225/69/5979810a7dd6f	Australian Ocean Data Network	doi:10.4225/69/5979810a7dd6f	http://dx.doi.org/10.4225/69/5979810a7dd6f	Orpheus Island	species
Orpheus Island	Animal tracking	Orpheus Island_ORPH 6	doi:10.4225/69/5979810a7dd6f	Australian Ocean Data Network	doi:10.4225/69/5979810a7dd6f	http://dx.doi.org/10.4225/69/5979810a7dd6f	Orpheus Island	species
Orpheus Island	Animal tracking	Orpheus Island_ORPH 7	doi:10.4225/69/5979810a7dd6f	Australian Ocean Data Network	doi:10.4225/69/5979810a7dd6f	http://dx.doi.org/10.4225/69/5979810a7dd6f	Orpheus Island	species
Orpheus Island	Animal tracking	Orpheus Island_ORPH 8	doi:10.4225/69/5979810a7dd6f	Australian Ocean Data Network	doi:10.4225/69/5979810a7dd6f	http://dx.doi.org/10.4225/69/5979810a7dd6f	Orpheus Island	species
Orpheus Island	Animal tracking	Orpheus Island_ORPH 9	doi:10.4225/69/5979810a7dd6f	Australian Ocean Data Network	doi:10.4225/69/5979810a7dd6f	http://dx.doi.org/10.4225/69/5979810a7dd6f	Orpheus Island	species
Orpheus Island	Animal tracking	Orpheus Island_ORPH F1	doi:10.4225/69/5979810a7dd6f	Australian Ocean Data Network	doi:10.4225/69/5979810a7dd6f	http://dx.doi.org/10.4225/69/5979810a7dd6f	Orpheus Island	species
Orpheus Island	Animal tracking	Orpheus Island_ORPH F2	doi:10.4225/69/5979810a7dd6f	Australian Ocean Data Network	doi:10.4225/69/5979810a7dd6f	http://dx.doi.org/10.4225/69/5979810a7dd6f	Orpheus Island	species
Orpheus Island	Animal tracking	Orpheus Island_ORPH P1	doi:10.4225/69/5979810a7dd6f	Australian Ocean Data Network	doi:10.4225/69/5979810a7dd6f	http://dx.doi.org/10.4225/69/5979810a7dd6f	Orpheus Island	species
Orpheus Island	Animal tracking	Orpheus Island_ORPH P2	doi:10.4225/69/5979810a7dd6f	Australian Ocean Data Network	doi:10.4225/69/5979810a7dd6f	http://dx.doi.org/10.4225/69/5979810a7dd6f	Orpheus Island	species
Orpheus Island	Animal tracking	Orpheus Island_ORPH P3	doi:10.4225/69/5979810a7dd6f	Australian Ocean Data Network	doi:10.4225/69/5979810a7dd6f	http://dx.doi.org/10.4225/69/5979810a7dd6f	Orpheus Island	species
Orpheus Island	Animal tracking	Orpheus Island_Pioneer Bay	doi:10.4225/69/5979810a7dd6f	Australian Ocean Data Network	doi:10.4225/69/5979810a7dd6f	http://dx.doi.org/10.4225/69/5979810a7dd6f	Orpheus Island	species
Osprey Reef	Animal tracking	Osprey Reef_Admiralty Osprey	doi:10.4225/69/5979810a7dd6f	Australian Ocean Data Network	doi:10.4225/69/5979810a7dd6f	http://dx.doi.org/10.4225/69/5979810a7dd6f	Osprey Reef	species
Osprey Reef	Animal tracking	Osprey Reef_Coral Castles	doi:10.4225/69/5979810a7dd6f	Australian Ocean Data Network	doi:10.4225/69/5979810a7dd6f	http://dx.doi.org/10.4225/69/5979810a7dd6f	Osprey Reef	species
Osprey Reef	Animal tracking	Osprey Reef_Entrance wall	doi:10.4225/69/5979810a7dd6f	Australian Ocean Data Network	doi:10.4225/69/5979810a7dd6f	http://dx.doi.org/10.4225/69/5979810a7dd6f	Osprey Reef	species
Osprey Reef	Animal tracking	Osprey Reef_North Entrance point	doi:10.4225/69/5979810a7dd6f	Australian Ocean Data Network	doi:10.4225/69/5979810a7dd6f	http://dx.doi.org/10.4225/69/5979810a7dd6f	Osprey Reef	species
Osprey Reef	Animal tracking	Osprey Reef_Raging Horn	doi:10.4225/69/5979810a7dd6f	Australian Ocean Data Network	doi:10.4225/69/5979810a7dd6f	http://dx.doi.org/10.4225/69/5979810a7dd6f	Osprey Reef	species
OTN Perth Line	Animal tracking	OTN Perth Line_PRT01	doi:10.4225/69/5979810a7dd6f	Australian Ocean Data Network	doi:10.4225/69/5979810a7dd6f	http://dx.doi.org/10.4225/69/5979810a7dd6f	OTN Perth Line	species
OTN Perth Line	Animal tracking	OTN Perth Line_PRT02	doi:10.4225/69/5979810a7dd6f	Australian Ocean Data Network	doi:10.4225/69/5979810a7dd6f	http://dx.doi.org/10.4225/69/5979810a7dd6f	OTN Perth Line	species
OTN Perth Line	Animal tracking	OTN Perth Line_PRT03	doi:10.4225/69/5979810a7dd6f	Australian Ocean Data Network	doi:10.4225/69/5979810a7dd6f	http://dx.doi.org/10.4225/69/5979810a7dd6f	OTN Perth Line	species
OTN Perth Line	Animal tracking	OTN Perth Line_PRT04	doi:10.4225/69/5979810a7dd6f	Australian Ocean Data Network	doi:10.4225/69/5979810a7dd6f	http://dx.doi.org/10.4225/69/5979810a7dd6f	OTN Perth Line	species
OTN Perth Line	Animal tracking	OTN Perth Line_PRT05	doi:10.4225/69/5979810a7dd6f	Australian Ocean Data Network	doi:10.4225/69/5979810a7dd6f	http://dx.doi.org/10.4225/69/5979810a7dd6f	OTN Perth Line	species
OTN Perth Line	Animal tracking	OTN Perth Line_PRT06	doi:10.4225/69/5979810a7dd6f	Australian Ocean Data Network	doi:10.4225/69/5979810a7dd6f	http://dx.doi.org/10.4225/69/5979810a7dd6f	OTN Perth Line	species
OTN Perth Line	Animal tracking	OTN Perth Line_PRT07	doi:10.4225/69/5979810a7dd6f	Australian Ocean Data Network	doi:10.4225/69/5979810a7dd6f	http://dx.doi.org/10.4225/69/5979810a7dd6f	OTN Perth Line	species
OTN Perth Line	Animal tracking	OTN Perth Line_PRT08	doi:10.4225/69/5979810a7dd6f	Australian Ocean Data Network	doi:10.4225/69/5979810a7dd6f	http://dx.doi.org/10.4225/69/5979810a7dd6f	OTN Perth Line	species
OTN Perth Line	Animal tracking	OTN Perth Line_PRT09	doi:10.4225/69/5979810a7dd6f	Australian Ocean Data Network	doi:10.4225/69/5979810a7dd6f	http://dx.doi.org/10.4225/69/5979810a7dd6f	OTN Perth Line	species
OTN Perth Line	Animal tracking	OTN Perth Line_PRT10	doi:10.4225/69/5979810a7dd6f	Australian Ocean Data Network	doi:10.4225/69/5979810a7dd6f	http://dx.doi.org/10.4225/69/5979810a7dd6f	OTN Perth Line	species
OTN Perth Line	Animal tracking	OTN Perth Line_PRT11	doi:10.4225/69/5979810a7dd6f	Australian Ocean Data Network	doi:10.4225/69/5979810a7dd6f	http://dx.doi.org/10.4225/69/5979810a7dd6f	OTN Perth Line	species
OTN Perth Line	Animal tracking	OTN Perth Line_PRT12	doi:10.4225/69/5979810a7dd6f	Australian Ocean Data Network	doi:10.4225/69/5979810a7dd6f	http://dx.doi.org/10.4225/69/5979810a7dd6f	OTN Perth Line	species
OTN Perth Line	Animal tracking	OTN Perth Line_PRT13	doi:10.4225/69/5979810a7dd6f	Australian Ocean Data Network	doi:10.4225/69/5979810a7dd6f	http://dx.doi.org/10.4225/69/5979810a7dd6f	OTN Perth Line	species
OTN Perth Line	Animal tracking	OTN Perth Line_PRT14	doi:10.4225/69/5979810a7dd6f	Australian Ocean Data Network	doi:10.4225/69/5979810a7dd6f	http://dx.doi.org/10.4225/69/5979810a7dd6f	OTN Perth Line	species
OTN Perth Line	Animal tracking	OTN Perth Line_PRT15	doi:10.4225/69/5979810a7dd6f	Australian Ocean Data Network	doi:10.4225/69/5979810a7dd6f	http://dx.doi.org/10.4225/69/5979810a7dd6f	OTN Perth Line	species
OTN Perth Line	Animal tracking	OTN Perth Line_PRT16	doi:10.4225/69/5979810a7dd6f	Australian Ocean Data Network	doi:10.4225/69/5979810a7dd6f	http://dx.doi.org/10.4225/69/5979810a7dd6f	OTN Perth Line	species
OTN Perth Line	Animal tracking	OTN Perth Line_PRT17	doi:10.4225/69/5979810a7dd6f	Australian Ocean Data Network	doi:10.4225/69/5979810a7dd6f	http://dx.doi.org/10.4225/69/5979810a7dd6f	OTN Perth Line	species
OTN Perth Line	Animal tracking	OTN Perth Line_PRT18	doi:10.4225/69/5979810a7dd6f	Australian Ocean Data Network	doi:10.4225/69/5979810a7dd6f	http://dx.doi.org/10.4225/69/5979810a7dd6f	OTN Perth Line	species
OTN Perth Line	Animal tracking	OTN Perth Line_PRT19	doi:10.4225/69/5979810a7dd6f	Australian Ocean Data Network	doi:10.4225/69/5979810a7dd6f	http://dx.doi.org/10.4225/69/5979810a7dd6f	OTN Perth Line	species
OTN Perth Line	Animal tracking	OTN Perth Line_PRT20	doi:10.4225/69/5979810a7dd6f	Australian Ocean Data Network	doi:10.4225/69/5979810a7dd6f	http://dx.doi.org/10.4225/69/5979810a7dd6f	OTN Perth Line	species
OTN Perth Line	Animal tracking	OTN Perth Line_PRT21	doi:10.4225/69/5979810a7dd6f	Australian Ocean Data Network	doi:10.4225/69/5979810a7dd6f	http://dx.doi.org/10.4225/69/5979810a7dd6f	OTN Perth Line	species
OTN Perth Line	Animal tracking	OTN Perth Line_PRT22	doi:10.4225/69/5979810a7dd6f	Australian Ocean Data Network	doi:10.4225/69/5979810a7dd6f	http://dx.doi.org/10.4225/69/5979810a7dd6f	OTN Perth Line	species
OTN Perth Line	Animal tracking	OTN Perth Line_PRT23	doi:10.4225/69/5979810a7dd6f	Australian Ocean Data Network	doi:10.4225/69/5979810a7dd6f	http://dx.doi.org/10.4225/69/5979810a7dd6f	OTN Perth Line	species
OTN Perth Line	Animal tracking	OTN Perth Line_PRT24	doi:10.4225/69/5979810a7dd6f	Australian Ocean Data Network	doi:10.4225/69/5979810a7dd6f	http://dx.doi.org/10.4225/69/5979810a7dd6f	OTN Perth Line	species
OTN Perth Line	Animal tracking	OTN Perth Line_PRT25	doi:10.4225/69/5979810a7dd6f	Australian Ocean Data Network	doi:10.4225/69/5979810a7dd6f	http://dx.doi.org/10.4225/69/5979810a7dd6f	OTN Perth Line	species
OTN Perth Line	Animal tracking	OTN Perth Line_PRT26	doi:10.4225/69/5979810a7dd6f	Australian Ocean Data Network	doi:10.4225/69/5979810a7dd6f	http://dx.doi.org/10.4225/69/5979810a7dd6f	OTN Perth Line	species
OTN Perth Line	Animal tracking	OTN Perth Line_PRT27	doi:10.4225/69/5979810a7dd6f	Australian Ocean Data Network	doi:10.4225/69/5979810a7dd6f	http://dx.doi.org/10.4225/69/5979810a7dd6f	OTN Perth Line	species
OTN Perth Line	Animal tracking	OTN Perth Line_PRT28	doi:10.4225/69/5979810a7dd6f	Australian Ocean Data Network	doi:10.4225/69/5979810a7dd6f	http://dx.doi.org/10.4225/69/5979810a7dd6f	OTN Perth Line	species
OTN Perth Line	Animal tracking	OTN Perth Line_PRT29	doi:10.4225/69/5979810a7dd6f	Australian Ocean Data Network	doi:10.4225/69/5979810a7dd6f	http://dx.doi.org/10.4225/69/5979810a7dd6f	OTN Perth Line	species
OTN Perth Line	Animal tracking	OTN Perth Line_PRT30	doi:10.4225/69/5979810a7dd6f	Australian Ocean Data Network	doi:10.4225/69/5979810a7dd6f	http://dx.doi.org/10.4225/69/5979810a7dd6f	OTN Perth Line	species
OTN Perth Line	Animal tracking	OTN Perth Line_PRT31	doi:10.4225/69/5979810a7dd6f	Australian Ocean Data Network	doi:10.4225/69/5979810a7dd6f	http://dx.doi.org/10.4225/69/5979810a7dd6f	OTN Perth Line	species
OTN Perth Line	Animal tracking	OTN Perth Line_PRT32	doi:10.4225/69/5979810a7dd6f	Australian Ocean Data Network	doi:10.4225/69/5979810a7dd6f	http://dx.doi.org/10.4225/69/5979810a7dd6f	OTN Perth Line	species
OTN Perth Line	Animal tracking	OTN Perth Line_PRT33	doi:10.4225/69/5979810a7dd6f	Australian Ocean Data Network	doi:10.4225/69/5979810a7dd6f	http://dx.doi.org/10.4225/69/5979810a7dd6f	OTN Perth Line	species
OTN Perth Line	Animal tracking	OTN Perth Line_PRT34	doi:10.4225/69/5979810a7dd6f	Australian Ocean Data Network	doi:10.4225/69/5979810a7dd6f	http://dx.doi.org/10.4225/69/5979810a7dd6f	OTN Perth Line	species
OTN Perth Line	Animal tracking	OTN Perth Line_PRT35	doi:10.4225/69/5979810a7dd6f	Australian Ocean Data Network	doi:10.4225/69/5979810a7dd6f	http://dx.doi.org/10.4225/69/5979810a7dd6f	OTN Perth Line	species
OTN Perth Line	Animal tracking	OTN Perth Line_PRT36	doi:10.4225/69/5979810a7dd6f	Australian Ocean Data Network	doi:10.4225/69/5979810a7dd6f	http://dx.doi.org/10.4225/69/5979810a7dd6f	OTN Perth Line	species
OTN Perth Line	Animal tracking	OTN Perth Line_PRT37	doi:10.4225/69/5979810a7dd6f	Australian Ocean Data Network	doi:10.4225/69/5979810a7dd6f	http://dx.doi.org/10.4225/69/5979810a7dd6f	OTN Perth Line	species
OTN Perth Line	Animal tracking	OTN Perth Line_PRT38	doi:10.4225/69/5979810a7dd6f	Australian Ocean Data Network	doi:10.4225/69/5979810a7dd6f	http://dx.doi.org/10.4225/69/5979810a7dd6f	OTN Perth Line	species
OTN Perth Line	Animal tracking	OTN Perth Line_PRT39	doi:10.4225/69/5979810a7dd6f	Australian Ocean Data Network	doi:10.4225/69/5979810a7dd6f	http://dx.doi.org/10.4225/69/5979810a7dd6f	OTN Perth Line	species
OTN Perth Line	Animal tracking	OTN Perth Line_PRT40	doi:10.4225/69/5979810a7dd6f	Australian Ocean Data Network	doi:10.4225/69/5979810a7dd6f	http://dx.doi.org/10.4225/69/5979810a7dd6f	OTN Perth Line	species
OTN Perth Line	Animal tracking	OTN Perth Line_PRT41	doi:10.4225/69/5979810a7dd6f	Australian Ocean Data Network	doi:10.4225/69/5979810a7dd6f	http://dx.doi.org/10.4225/69/5979810a7dd6f	OTN Perth Line	species
OTN Perth Line	Animal tracking	OTN Perth Line_PRT42	doi:10.4225/69/5979810a7dd6f	Australian Ocean Data Network	doi:10.4225/69/5979810a7dd6f	http://dx.doi.org/10.4225/69/5979810a7dd6f	OTN Perth Line	species
OTN Perth Line	Animal tracking	OTN Perth Line_PRT43	doi:10.4225/69/5979810a7dd6f	Australian Ocean Data Network	doi:10.4225/69/5979810a7dd6f	http://dx.doi.org/10.4225/69/5979810a7dd6f	OTN Perth Line	species
OTN Perth Line	Animal tracking	OTN Perth Line_PRT44	doi:10.4225/69/5979810a7dd6f	Australian Ocean Data Network	doi:10.4225/69/5979810a7dd6f	http://dx.doi.org/10.4225/69/5979810a7dd6f	OTN Perth Line	species
OTN Perth Line	Animal tracking	OTN Perth Line_PRT45	doi:10.4225/69/5979810a7dd6f	Australian Ocean Data Network	doi:10.4225/69/5979810a7dd6f	http://dx.doi.org/10.4225/69/5979810a7dd6f	OTN Perth Line	species
OTN Perth Line	Animal tracking	OTN Perth Line_PRT46	doi:10.4225/69/5979810a7dd6f	Australian Ocean Data Network	doi:10.4225/69/5979810a7dd6f	http://dx.doi.org/10.4225/69/5979810a7dd6f	OTN Perth Line	species
OTN Perth Line	Animal tracking	OTN Perth Line_PRT47	doi:10.4225/69/5979810a7dd6f	Australian Ocean Data Network	doi:10.4225/69/5979810a7dd6f	http://dx.doi.org/10.4225/69/5979810a7dd6f	OTN Perth Line	species
OTN Perth Line	Animal tracking	OTN Perth Line_PRT48	doi:10.4225/69/5979810a7dd6f	Australian Ocean Data Network	doi:10.4225/69/5979810a7dd6f	http://dx.doi.org/10.4225/69/5979810a7dd6f	OTN Perth Line	species
OTN Perth Line	Animal tracking	OTN Perth Line_PRT49	doi:10.4225/69/5979810a7dd6f	Australian Ocean Data Network	doi:10.4225/69/5979810a7dd6f	http://dx.doi.org/10.4225/69/5979810a7dd6f	OTN Perth Line	species
OTN Perth Line	Animal tracking	OTN Perth Line_PRT50	doi:10.4225/69/5979810a7dd6f	Australian Ocean Data Network	doi:10.4225/69/5979810a7dd6f	http://dx.doi.org/10.4225/69/5979810a7dd6f	OTN Perth Line	species
OTN Perth Line	Animal tracking	OTN Perth Line_PRT51	doi:10.4225/69/5979810a7dd6f	Australian Ocean Data Network	doi:10.4225/69/5979810a7dd6f	http://dx.doi.org/10.4225/69/5979810a7dd6f	OTN Perth Line	species
OTN Perth Line	Animal tracking	OTN Perth Line_PRT52	doi:10.4225/69/5979810a7dd6f	Australian Ocean Data Network	doi:10.4225/69/5979810a7dd6f	http://dx.doi.org/10.4225/69/5979810a7dd6f	OTN Perth Line	species
OTN Perth Line	Animal tracking	OTN Perth Line_PRT53	doi:10.4225/69/5979810a7dd6f	Australian Ocean Data Network	doi:10.4225/69/5979810a7dd6f	http://dx.doi.org/10.4225/69/5979810a7dd6f	OTN Perth Line	species
OTN Perth Line	Animal tracking	OTN Perth Line_PRT54	doi:10.4225/69/5979810a7dd6f	Australian Ocean Data Network	doi:10.4225/69/5979810a7dd6f	http://dx.doi.org/10.4225/69/5979810a7dd6f	OTN Perth Line	species
OTN Perth Line	Animal tracking	OTN Perth Line_PRT55	doi:10.4225/69/5979810a7dd6f	Australian Ocean Data Network	doi:10.4225/69/5979810a7dd6f	http://dx.doi.org/10.4225/69/5979810a7dd6f	OTN Perth Line	species
OTN Perth Line	Animal tracking	OTN Perth Line_PRT56	doi:10.4225/69/5979810a7dd6f	Australian Ocean Data Network	doi:10.4225/69/5979810a7dd6f	http://dx.doi.org/10.4225/69/5979810a7dd6f	OTN Perth Line	species
OTN Perth Line	Animal tracking	OTN Perth Line_PRT57	doi:10.4225/69/5979810a7dd6f	Australian Ocean Data Network	doi:10.4225/69/5979810a7dd6f	http://dx.doi.org/10.4225/69/5979810a7dd6f	OTN Perth Line	species
OTN Perth Line	Animal tracking	OTN Perth Line_PRT58	doi:10.4225/69/5979810a7dd6f	Australian Ocean Data Network	doi:10.4225/69/5979810a7dd6f	http://dx.doi.org/10.4225/69/5979810a7dd6f	OTN Perth Line	species
OTN Perth Line	Animal tracking	OTN Perth Line_PRT59	doi:10.4225/69/5979810a7dd6f	Australian Ocean Data Network	doi:10.4225/69/5979810a7dd6f	http://dx.doi.org/10.4225/69/5979810a7dd6f	OTN Perth Line	species
OTN Perth Line	Animal tracking	OTN Perth Line_PRT60	doi:10.4225/69/5979810a7dd6f	Australian Ocean Data Network	doi:10.4225/69/5979810a7dd6f	http://dx.doi.org/10.4225/69/5979810a7dd6f	OTN Perth Line	species
OTN Perth Line	Animal tracking	OTN Perth Line_PRT61	doi:10.4225/69/5979810a7dd6f	Australian Ocean Data Network	doi:10.4225/69/5979810a7dd6f	http://dx.doi.org/10.4225/69/5979810a7dd6f	OTN Perth Line	species
OTN Perth Line	Animal tracking	OTN Perth Line_PRT62	doi:10.4225/69/5979810a7dd6f	Australian Ocean Data Network	doi:10.4225/69/5979810a7dd6f	http://dx.doi.org/10.4225/69/5979810a7dd6f	OTN Perth Line	species
OTN Perth Line	Animal tracking	OTN Perth Line_PRT63	doi:10.4225/69/5979810a7dd6f	Australian Ocean Data Network	doi:10.4225/69/5979810a7dd6f	http://dx.doi.org/10.4225/69/5979810a7dd6f	OTN Perth Line	species
OTN Perth Line	Animal tracking	OTN Perth Line_PRT64	doi:10.4225/69/5979810a7dd6f	Australian Ocean Data Network	doi:10.4225/69/5979810a7dd6f	http://dx.doi.org/10.4225/69/5979810a7dd6f	OTN Perth Line	species
OTN Perth Line	Animal tracking	OTN Perth Line_PRT65	doi:10.4225/69/5979810a7dd6f	Australian Ocean Data Network	doi:10.4225/69/5979810a7dd6f	http://dx.doi.org/10.4225/69/5979810a7dd6f	OTN Perth Line	species
OTN Perth Line	Animal tracking	OTN Perth Line_PRT66	doi:10.4225/69/5979810a7dd6f	Australian Ocean Data Network	doi:10.4225/69/5979810a7dd6f	http://dx.doi.org/10.4225/69/5979810a7dd6f	OTN Perth Line	species
OTN Perth Line	Animal tracking	OTN Perth Line_PRT67	doi:10.4225/69/5979810a7dd6f	Australian Ocean Data Network	doi:10.4225/69/5979810a7dd6f	http://dx.doi.org/10.4225/69/5979810a7dd6f	OTN Perth Line	species
OTN Perth Line	Animal tracking	OTN Perth Line_PRT68	doi:10.4225/69/5979810a7dd6f	Australian Ocean Data Network	doi:10.4225/69/5979810a7dd6f	http://dx.doi.org/10.4225/69/5979810a7dd6f	OTN Perth Line	species
OTN Perth Line	Animal tracking	OTN Perth Line_PRT69	doi:10.4225/69/5979810a7dd6f	Australian Ocean Data Network	doi:10.4225/69/5979810a7dd6f	http://dx.doi.org/10.4225/69/5979810a7dd6f	OTN Perth Line	species
OTN Perth Line	Animal tracking	OTN Perth Line_PRT70	doi:10.4225/69/5979810a7dd6f	Australian Ocean Data Network	doi:10.4225/69/5979810a7dd6f	http://dx.doi.org/10.4225/69/5979810a7dd6f	OTN Perth Line	species
OTN Perth Line	Animal tracking	OTN Perth Line_PRT71	doi:10.4225/69/5979810a7dd6f	Australian Ocean Data Network	doi:10.4225/69/5979810a7dd6f	http://dx.doi.org/10.4225/69/5979810a7dd6f	OTN Perth Line	species
OTN Perth Line	Animal tracking	OTN Perth Line_PRT72	doi:10.4225/69/5979810a7dd6f	Australian Ocean Data Network	doi:10.4225/69/5979810a7dd6f	http://dx.doi.org/10.4225/69/5979810a7dd6f	OTN Perth Line	species
OTN Perth Line	Animal tracking	OTN Perth Line_PRT73	doi:10.4225/69/5979810a7dd6f	Australian Ocean Data Network	doi:10.4225/69/5979810a7dd6f	http://dx.doi.org/10.4225/69/5979810a7dd6f	OTN Perth Line	species
OTN Perth Line	Animal tracking	OTN Perth Line_PRT74	doi:10.4225/69/5979810a7dd6f	Australian Ocean Data Network	doi:10.4225/69/5979810a7dd6f	http://dx.doi.org/10.4225/69/5979810a7dd6f	OTN Perth Line	species
OTN Perth Line	Animal tracking	OTN Perth Line_PRT75	doi:10.4225/69/5979810a7dd6f	Australian Ocean Data Network	doi:10.4225/69/5979810a7dd6f	http://dx.doi.org/10.4225/69/5979810a7dd6f	OTN Perth Line	species
OTN Perth Line	Animal tracking	OTN Perth Line_PRT76	doi:10.4225/69/5979810a7dd6f	Australian Ocean Data Network	doi:10.4225/69/5979810a7dd6f	http://dx.doi.org/10.4225/69/5979810a7dd6f	OTN Perth Line	species
OTN Perth Line	Animal tracking	OTN Perth Line_PRT77	doi:10.4225/69/5979810a7dd6f	Australian Ocean Data Network	doi:10.4225/69/5979810a7dd6f	http://dx.doi.org/10.4225/69/5979810a7dd6f	OTN Perth Line	species
OTN Perth Line	Animal tracking	OTN Perth Line_PRT78	doi:10.4225/69/5979810a7dd6f	Australian Ocean Data Network	doi:10.4225/69/5979810a7dd6f	http://dx.doi.org/10.4225/69/5979810a7dd6f	OTN Perth Line	species
Pinnacle Reef	Animal tracking	Pinnacle Reef_Pinnacle 1	doi:10.4225/69/5979810a7dd6f	Australian Ocean Data Network	doi:10.4225/69/5979810a7dd6f	http://dx.doi.org/10.4225/69/5979810a7dd6f	Pinnacle Reef	species
Pioneer Bay	Animal tracking	Pioneer Bay_Pioneer Bay 1	doi:10.4225/69/5979810a7dd6f	Australian Ocean Data Network	doi:10.4225/69/5979810a7dd6f	http://dx.doi.org/10.4225/69/5979810a7dd6f	Pioneer Bay	species
Pioneer Bay	Animal tracking	Pioneer Bay_pioneer Bay 10	doi:10.4225/69/5979810a7dd6f	Australian Ocean Data Network	doi:10.4225/69/5979810a7dd6f	http://dx.doi.org/10.4225/69/5979810a7dd6f	Pioneer Bay	species
Pioneer Bay	Animal tracking	Pioneer Bay_Pioneer Bay 11	doi:10.4225/69/5979810a7dd6f	Australian Ocean Data Network	doi:10.4225/69/5979810a7dd6f	http://dx.doi.org/10.4225/69/5979810a7dd6f	Pioneer Bay	species
Pioneer Bay	Animal tracking	Pioneer Bay_Pioneer Bay 12	doi:10.4225/69/5979810a7dd6f	Australian Ocean Data Network	doi:10.4225/69/5979810a7dd6f	http://dx.doi.org/10.4225/69/5979810a7dd6f	Pioneer Bay	species
Pioneer Bay	Animal tracking	Pioneer Bay_Pioneer Bay 13	doi:10.4225/69/5979810a7dd6f	Australian Ocean Data Network	doi:10.4225/69/5979810a7dd6f	http://dx.doi.org/10.4225/69/5979810a7dd6f	Pioneer Bay	species
Pioneer Bay	Animal tracking	Pioneer Bay_Pioneer Bay 14	doi:10.4225/69/5979810a7dd6f	Australian Ocean Data Network	doi:10.4225/69/5979810a7dd6f	http://dx.doi.org/10.4225/69/5979810a7dd6f	Pioneer Bay	species
Pioneer Bay	Animal tracking	Pioneer Bay_Pioneer Bay 15	doi:10.4225/69/5979810a7dd6f	Australian Ocean Data Network	doi:10.4225/69/5979810a7dd6f	http://dx.doi.org/10.4225/69/5979810a7dd6f	Pioneer Bay	species
Pioneer Bay	Animal tracking	Pioneer Bay_Pioneer Bay 16	doi:10.4225/69/5979810a7dd6f	Australian Ocean Data Network	doi:10.4225/69/5979810a7dd6f	http://dx.doi.org/10.4225/69/5979810a7dd6f	Pioneer Bay	species
Pioneer Bay	Animal tracking	Pioneer Bay_Pioneer Bay 17	doi:10.4225/69/5979810a7dd6f	Australian Ocean Data Network	doi:10.4225/69/5979810a7dd6f	http://dx.doi.org/10.4225/69/5979810a7dd6f	Pioneer Bay	species
Pioneer Bay	Animal tracking	Pioneer Bay_Pioneer Bay 18	doi:10.4225/69/5979810a7dd6f	Australian Ocean Data Network	doi:10.4225/69/5979810a7dd6f	http://dx.doi.org/10.4225/69/5979810a7dd6f	Pioneer Bay	species
Pioneer Bay	Animal tracking	Pioneer Bay_Pioneer Bay 19	doi:10.4225/69/5979810a7dd6f	Australian Ocean Data Network	doi:10.4225/69/5979810a7dd6f	http://dx.doi.org/10.4225/69/5979810a7dd6f	Pioneer Bay	species
Pioneer Bay	Animal tracking	Pioneer Bay_Pioneer Bay 2	doi:10.4225/69/5979810a7dd6f	Australian Ocean Data Network	doi:10.4225/69/5979810a7dd6f	http://dx.doi.org/10.4225/69/5979810a7dd6f	Pioneer Bay	species
Pioneer Bay	Animal tracking	Pioneer Bay_Pioneer Bay 20	doi:10.4225/69/5979810a7dd6f	Australian Ocean Data Network	doi:10.4225/69/5979810a7dd6f	http://dx.doi.org/10.4225/69/5979810a7dd6f	Pioneer Bay	species
Pioneer Bay	Animal tracking	Pioneer Bay_Pioneer Bay 21	doi:10.4225/69/5979810a7dd6f	Australian Ocean Data Network	doi:10.4225/69/5979810a7dd6f	http://dx.doi.org/10.4225/69/5979810a7dd6f	Pioneer Bay	species
Pioneer Bay	Animal tracking	Pioneer Bay_Pioneer Bay 22	doi:10.4225/69/5979810a7dd6f	Australian Ocean Data Network	doi:10.4225/69/5979810a7dd6f	http://dx.doi.org/10.4225/69/5979810a7dd6f	Pioneer Bay	species
Pioneer Bay	Animal tracking	Pioneer Bay_Pioneer Bay 23	doi:10.4225/69/5979810a7dd6f	Australian Ocean Data Network	doi:10.4225/69/5979810a7dd6f	http://dx.doi.org/10.4225/69/5979810a7dd6f	Pioneer Bay	species
Pioneer Bay	Animal tracking	Pioneer Bay_Pioneer Bay 24	doi:10.4225/69/5979810a7dd6f	Australian Ocean Data Network	doi:10.4225/69/5979810a7dd6f	http://dx.doi.org/10.4225/69/5979810a7dd6f	Pioneer Bay	species
Pioneer Bay	Animal tracking	Pioneer Bay_Pioneer Bay 25	doi:10.4225/69/5979810a7dd6f	Australian Ocean Data Network	doi:10.4225/69/5979810a7dd6f	http://dx.doi.org/10.4225/69/5979810a7dd6f	Pioneer Bay	species
Pioneer Bay	Animal tracking	Pioneer Bay_Pioneer Bay 3	doi:10.4225/69/5979810a7dd6f	Australian Ocean Data Network	doi:10.4225/69/5979810a7dd6f	http://dx.doi.org/10.4225/69/5979810a7dd6f	Pioneer Bay	species
Pioneer Bay	Animal tracking	Pioneer Bay_Pioneer Bay 4	doi:10.4225/69/5979810a7dd6f	Australian Ocean Data Network	doi:10.4225/69/5979810a7dd6f	http://dx.doi.org/10.4225/69/5979810a7dd6f	Pioneer Bay	species
Pioneer Bay	Animal tracking	Pioneer Bay_Pioneer Bay 5	doi:10.4225/69/5979810a7dd6f	Australian Ocean Data Network	doi:10.4225/69/5979810a7dd6f	http://dx.doi.org/10.4225/69/5979810a7dd6f	Pioneer Bay	species
Pioneer Bay	Animal tracking	Pioneer Bay_Pioneer Bay 6	doi:10.4225/69/5979810a7dd6f	Australian Ocean Data Network	doi:10.4225/69/5979810a7dd6f	http://dx.doi.org/10.4225/69/5979810a7dd6f	Pioneer Bay	species
Pioneer Bay	Animal tracking	Pioneer Bay_Pioneer Bay 7	doi:10.4225/69/5979810a7dd6f	Australian Ocean Data Network	doi:10.4225/69/5979810a7dd6f	http://dx.doi.org/10.4225/69/5979810a7dd6f	Pioneer Bay	species
Pioneer Bay	Animal tracking	Pioneer Bay_Pioneer Bay 8	doi:10.4225/69/5979810a7dd6f	Australian Ocean Data Network	doi:10.4225/69/5979810a7dd6f	http://dx.doi.org/10.4225/69/5979810a7dd6f	Pioneer Bay	species
Pioneer Bay	Animal tracking	Pioneer Bay_Pioneer Bay 9	doi:10.4225/69/5979810a7dd6f	Australian Ocean Data Network	doi:10.4225/69/5979810a7dd6f	http://dx.doi.org/10.4225/69/5979810a7dd6f	Pioneer Bay	species
Port Hacking	Animal tracking	Port Hacking_Audley Port Pole	doi:10.4225/69/5979810a7dd6f	Australian Ocean Data Network	doi:10.4225/69/5979810a7dd6f	http://dx.doi.org/10.4225/69/5979810a7dd6f	Port Hacking	species
Port Hacking	Animal tracking	Port Hacking_Bate Bay Nth	doi:10.4225/69/5979810a7dd6f	Australian Ocean Data Network	doi:10.4225/69/5979810a7dd6f	http://dx.doi.org/10.4225/69/5979810a7dd6f	Port Hacking	species
Port Hacking	Animal tracking	Port Hacking_Bate Bay Sth	doi:10.4225/69/5979810a7dd6f	Australian Ocean Data Network	doi:10.4225/69/5979810a7dd6f	http://dx.doi.org/10.4225/69/5979810a7dd6f	Port Hacking	species
Port Hacking	Animal tracking	Port Hacking_Bundeena East	doi:10.4225/69/5979810a7dd6f	Australian Ocean Data Network	doi:10.4225/69/5979810a7dd6f	http://dx.doi.org/10.4225/69/5979810a7dd6f	Port Hacking	species
Port Hacking	Animal tracking	Port Hacking_Deer Park Port Pole	doi:10.4225/69/5979810a7dd6f	Australian Ocean Data Network	doi:10.4225/69/5979810a7dd6f	http://dx.doi.org/10.4225/69/5979810a7dd6f	Port Hacking	species
Port Hacking	Animal tracking	Port Hacking_Green Marker off Bass and Flinders. Pole 004	doi:10.4225/69/5979810a7dd6f	Australian Ocean Data Network	doi:10.4225/69/5979810a7dd6f	http://dx.doi.org/10.4225/69/5979810a7dd6f	Port Hacking	species
Port Hacking	Animal tracking	Port Hacking_Jibbon Beach East	doi:10.4225/69/5979810a7dd6f	Australian Ocean Data Network	doi:10.4225/69/5979810a7dd6f	http://dx.doi.org/10.4225/69/5979810a7dd6f	Port Hacking	species
Port Hacking	Animal tracking	Port Hacking_Lille Pilli Port Pole	doi:10.4225/69/5979810a7dd6f	Australian Ocean Data Network	doi:10.4225/69/5979810a7dd6f	http://dx.doi.org/10.4225/69/5979810a7dd6f	Port Hacking	species
Port Hacking	Animal tracking	Port Hacking_Red Maritime Buoy (066)	doi:10.4225/69/5979810a7dd6f	Australian Ocean Data Network	doi:10.4225/69/5979810a7dd6f	http://dx.doi.org/10.4225/69/5979810a7dd6f	Port Hacking	species
Port Hacking	Animal tracking	Port Hacking_South West Arm	doi:10.4225/69/5979810a7dd6f	Australian Ocean Data Network	doi:10.4225/69/5979810a7dd6f	http://dx.doi.org/10.4225/69/5979810a7dd6f	Port Hacking	species
Port Stephens Inshore	Animal tracking	Port Stephens Inshore_ANCH01	doi:10.4225/69/5979810a7dd6f	Australian Ocean Data Network	doi:10.4225/69/5979810a7dd6f	http://dx.doi.org/10.4225/69/5979810a7dd6f	Port Stephens Inshore	species
Port Stephens Inshore	Animal tracking	Port Stephens Inshore_HA01	doi:10.4225/69/5979810a7dd6f	Australian Ocean Data Network	doi:10.4225/69/5979810a7dd6f	http://dx.doi.org/10.4225/69/5979810a7dd6f	Port Stephens Inshore	species
Port Stephens Inshore	Animal tracking	Port Stephens Inshore_HA02	doi:10.4225/69/5979810a7dd6f	Australian Ocean Data Network	doi:10.4225/69/5979810a7dd6f	http://dx.doi.org/10.4225/69/5979810a7dd6f	Port Stephens Inshore	species
Port Stephens Inshore	Animal tracking	Port Stephens Inshore_JMY01	doi:10.4225/69/5979810a7dd6f	Australian Ocean Data Network	doi:10.4225/69/5979810a7dd6f	http://dx.doi.org/10.4225/69/5979810a7dd6f	Port Stephens Inshore	species
Port Stephens Inshore	Animal tracking	Port Stephens Inshore_NB01	doi:10.4225/69/5979810a7dd6f	Australian Ocean Data Network	doi:10.4225/69/5979810a7dd6f	http://dx.doi.org/10.4225/69/5979810a7dd6f	Port Stephens Inshore	species
Port Stephens Inshore	Animal tracking	Port Stephens Inshore_NB02	doi:10.4225/69/5979810a7dd6f	Australian Ocean Data Network	doi:10.4225/69/5979810a7dd6f	http://dx.doi.org/10.4225/69/5979810a7dd6f	Port Stephens Inshore	species
Port Stephens Inshore	Animal tracking	Port Stephens Inshore_SHB01	doi:10.4225/69/5979810a7dd6f	Australian Ocean Data Network	doi:10.4225/69/5979810a7dd6f	http://dx.doi.org/10.4225/69/5979810a7dd6f	Port Stephens Inshore	species
Port Stephens Inshore	Animal tracking	Port Stephens Inshore_SHB02	doi:10.4225/69/5979810a7dd6f	Australian Ocean Data Network	doi:10.4225/69/5979810a7dd6f	http://dx.doi.org/10.4225/69/5979810a7dd6f	Port Stephens Inshore	species
Port Stephens Inshore	Animal tracking	Port Stephens Inshore_YAC02	doi:10.4225/69/5979810a7dd6f	Australian Ocean Data Network	doi:10.4225/69/5979810a7dd6f	http://dx.doi.org/10.4225/69/5979810a7dd6f	Port Stephens Inshore	species
Port Stephens Offshore	Animal tracking	Port Stephens Offshore_AQ1	doi:10.4225/69/5979810a7dd6f	Australian Ocean Data Network	doi:10.4225/69/5979810a7dd6f	http://dx.doi.org/10.4225/69/5979810a7dd6f	Port Stephens Offshore	species
Port Stephens Offshore	Animal tracking	Port Stephens Offshore_AQ2	doi:10.4225/69/5979810a7dd6f	Australian Ocean Data Network	doi:10.4225/69/5979810a7dd6f	http://dx.doi.org/10.4225/69/5979810a7dd6f	Port Stephens Offshore	species
Port Stephens Offshore	Animal tracking	Port Stephens Offshore_BO01	doi:10.4225/69/5979810a7dd6f	Australian Ocean Data Network	doi:10.4225/69/5979810a7dd6f	http://dx.doi.org/10.4225/69/5979810a7dd6f	Port Stephens Offshore	species
Port Stephens Offshore	Animal tracking	Port Stephens Offshore_BO02	doi:10.4225/69/5979810a7dd6f	Australian Ocean Data Network	doi:10.4225/69/5979810a7dd6f	http://dx.doi.org/10.4225/69/5979810a7dd6f	Port Stephens Offshore	species
Port Stephens Offshore	Animal tracking	Port Stephens Offshore_BO03	doi:10.4225/69/5979810a7dd6f	Australian Ocean Data Network	doi:10.4225/69/5979810a7dd6f	http://dx.doi.org/10.4225/69/5979810a7dd6f	Port Stephens Offshore	species
Port Stephens Offshore	Animal tracking	Port Stephens Offshore_BRBI01	doi:10.4225/69/5979810a7dd6f	Australian Ocean Data Network	doi:10.4225/69/5979810a7dd6f	http://dx.doi.org/10.4225/69/5979810a7dd6f	Port Stephens Offshore	species
Port Stephens Offshore	Animal tracking	Port Stephens Offshore_CT01	doi:10.4225/69/5979810a7dd6f	Australian Ocean Data Network	doi:10.4225/69/5979810a7dd6f	http://dx.doi.org/10.4225/69/5979810a7dd6f	Port Stephens Offshore	species
Port Stephens Offshore	Animal tracking	Port Stephens Offshore_CT02	doi:10.4225/69/5979810a7dd6f	Australian Ocean Data Network	doi:10.4225/69/5979810a7dd6f	http://dx.doi.org/10.4225/69/5979810a7dd6f	Port Stephens Offshore	species
Port Stephens Offshore	Animal tracking	Port Stephens Offshore_CT03	doi:10.4225/69/5979810a7dd6f	Australian Ocean Data Network	doi:10.4225/69/5979810a7dd6f	http://dx.doi.org/10.4225/69/5979810a7dd6f	Port Stephens Offshore	species
Port Stephens Offshore	Animal tracking	Port Stephens Offshore_CT04	doi:10.4225/69/5979810a7dd6f	Australian Ocean Data Network	doi:10.4225/69/5979810a7dd6f	http://dx.doi.org/10.4225/69/5979810a7dd6f	Port Stephens Offshore	species
Port Stephens Offshore	Animal tracking	Port Stephens Offshore_CT05	doi:10.4225/69/5979810a7dd6f	Australian Ocean Data Network	doi:10.4225/69/5979810a7dd6f	http://dx.doi.org/10.4225/69/5979810a7dd6f	Port Stephens Offshore	species
Port Stephens Offshore	Animal tracking	Port Stephens Offshore_CT06	doi:10.4225/69/5979810a7dd6f	Australian Ocean Data Network	doi:10.4225/69/5979810a7dd6f	http://dx.doi.org/10.4225/69/5979810a7dd6f	Port Stephens Offshore	species
Port Stephens Offshore	Animal tracking	Port Stephens Offshore_CT07	doi:10.4225/69/5979810a7dd6f	Australian Ocean Data Network	doi:10.4225/69/5979810a7dd6f	http://dx.doi.org/10.4225/69/5979810a7dd6f	Port Stephens Offshore	species
Port Stephens Offshore	Animal tracking	Port Stephens Offshore_CT08	doi:10.4225/69/5979810a7dd6f	Australian Ocean Data Network	doi:10.4225/69/5979810a7dd6f	http://dx.doi.org/10.4225/69/5979810a7dd6f	Port Stephens Offshore	species
Port Stephens Offshore	Animal tracking	Port Stephens Offshore_CT09	doi:10.4225/69/5979810a7dd6f	Australian Ocean Data Network	doi:10.4225/69/5979810a7dd6f	http://dx.doi.org/10.4225/69/5979810a7dd6f	Port Stephens Offshore	species
Port Stephens Offshore	Animal tracking	Port Stephens Offshore_CT11	doi:10.4225/69/5979810a7dd6f	Australian Ocean Data Network	doi:10.4225/69/5979810a7dd6f	http://dx.doi.org/10.4225/69/5979810a7dd6f	Port Stephens Offshore	species
Port Stephens Offshore	Animal tracking	Port Stephens Offshore_Deep1	doi:10.4225/69/5979810a7dd6f	Australian Ocean Data Network	doi:10.4225/69/5979810a7dd6f	http://dx.doi.org/10.4225/69/5979810a7dd6f	Port Stephens Offshore	species
Port Stephens Offshore	Animal tracking	Port Stephens Offshore_Deep2	doi:10.4225/69/5979810a7dd6f	Australian Ocean Data Network	doi:10.4225/69/5979810a7dd6f	http://dx.doi.org/10.4225/69/5979810a7dd6f	Port Stephens Offshore	species
Port Stephens Offshore	Animal tracking	Port Stephens Offshore_Deep3	doi:10.4225/69/5979810a7dd6f	Australian Ocean Data Network	doi:10.4225/69/5979810a7dd6f	http://dx.doi.org/10.4225/69/5979810a7dd6f	Port Stephens Offshore	species
Port Stephens Offshore	Animal tracking	Port Stephens Offshore_Gun Sights Reef	doi:10.4225/69/5979810a7dd6f	Australian Ocean Data Network	doi:10.4225/69/5979810a7dd6f	http://dx.doi.org/10.4225/69/5979810a7dd6f	Port Stephens Offshore	species
Port Stephens Offshore	Animal tracking	Port Stephens Offshore_HN-A10	doi:10.4225/69/5979810a7dd6f	Australian Ocean Data Network	doi:10.4225/69/5979810a7dd6f	http://dx.doi.org/10.4225/69/5979810a7dd6f	Port Stephens Offshore	species
Port Stephens Offshore	Animal tracking	Port Stephens Offshore_LI01	doi:10.4225/69/5979810a7dd6f	Australian Ocean Data Network	doi:10.4225/69/5979810a7dd6f	http://dx.doi.org/10.4225/69/5979810a7dd6f	Port Stephens Offshore	species
Port Stephens Offshore	Animal tracking	Port Stephens Offshore_Oakland	doi:10.4225/69/5979810a7dd6f	Australian Ocean Data Network	doi:10.4225/69/5979810a7dd6f	http://dx.doi.org/10.4225/69/5979810a7dd6f	Port Stephens Offshore	species
Port Stephens Offshore	Animal tracking	Port Stephens Offshore_TM01	doi:10.4225/69/5979810a7dd6f	Australian Ocean Data Network	doi:10.4225/69/5979810a7dd6f	http://dx.doi.org/10.4225/69/5979810a7dd6f	Port Stephens Offshore	species
Port Stephens Offshore	Animal tracking	Port Stephens Offshore_YA01	doi:10.4225/69/5979810a7dd6f	Australian Ocean Data Network	doi:10.4225/69/5979810a7dd6f	http://dx.doi.org/10.4225/69/5979810a7dd6f	Port Stephens Offshore	species
Rib Reef	Animal tracking	Rib Reef_Rib 1	doi:10.4225/69/5979810a7dd6f	Australian Ocean Data Network	doi:10.4225/69/5979810a7dd6f	http://dx.doi.org/10.4225/69/5979810a7dd6f	Rib Reef	species
Rib Reef	Animal tracking	Rib Reef_Rib 2	doi:10.4225/69/5979810a7dd6f	Australian Ocean Data Network	doi:10.4225/69/5979810a7dd6f	http://dx.doi.org/10.4225/69/5979810a7dd6f	Rib Reef	species
Rib Reef	Animal tracking	Rib Reef_Rib 3	doi:10.4225/69/5979810a7dd6f	Australian Ocean Data Network	doi:10.4225/69/5979810a7dd6f	http://dx.doi.org/10.4225/69/5979810a7dd6f	Rib Reef	species
Rib Reef	Animal tracking	Rib Reef_Rib 4	doi:10.4225/69/5979810a7dd6f	Australian Ocean Data Network	doi:10.4225/69/5979810a7dd6f	http://dx.doi.org/10.4225/69/5979810a7dd6f	Rib Reef	species
Rowley Shoals	Animal tracking	Rowley Shoals_RS 1	doi:10.4225/69/5979810a7dd6f	Australian Ocean Data Network	doi:10.4225/69/5979810a7dd6f	http://dx.doi.org/10.4225/69/5979810a7dd6f	Rowley Shoals	species
Rowley Shoals	Animal tracking	Rowley Shoals_RS 10	doi:10.4225/69/5979810a7dd6f	Australian Ocean Data Network	doi:10.4225/69/5979810a7dd6f	http://dx.doi.org/10.4225/69/5979810a7dd6f	Rowley Shoals	species
Rowley Shoals	Animal tracking	Rowley Shoals_RS 11	doi:10.4225/69/5979810a7dd6f	Australian Ocean Data Network	doi:10.4225/69/5979810a7dd6f	http://dx.doi.org/10.4225/69/5979810a7dd6f	Rowley Shoals	species
Rowley Shoals	Animal tracking	Rowley Shoals_RS 12	doi:10.4225/69/5979810a7dd6f	Australian Ocean Data Network	doi:10.4225/69/5979810a7dd6f	http://dx.doi.org/10.4225/69/5979810a7dd6f	Rowley Shoals	species
Rowley Shoals	Animal tracking	Rowley Shoals_RS 13	doi:10.4225/69/5979810a7dd6f	Australian Ocean Data Network	doi:10.4225/69/5979810a7dd6f	http://dx.doi.org/10.4225/69/5979810a7dd6f	Rowley Shoals	species
Rowley Shoals	Animal tracking	Rowley Shoals_RS 14	doi:10.4225/69/5979810a7dd6f	Australian Ocean Data Network	doi:10.4225/69/5979810a7dd6f	http://dx.doi.org/10.4225/69/5979810a7dd6f	Rowley Shoals	species
Rowley Shoals	Animal tracking	Rowley Shoals_RS 15	doi:10.4225/69/5979810a7dd6f	Australian Ocean Data Network	doi:10.4225/69/5979810a7dd6f	http://dx.doi.org/10.4225/69/5979810a7dd6f	Rowley Shoals	species
Rowley Shoals	Animal tracking	Rowley Shoals_RS 16	doi:10.4225/69/5979810a7dd6f	Australian Ocean Data Network	doi:10.4225/69/5979810a7dd6f	http://dx.doi.org/10.4225/69/5979810a7dd6f	Rowley Shoals	species
Rowley Shoals	Animal tracking	Rowley Shoals_RS 17	doi:10.4225/69/5979810a7dd6f	Australian Ocean Data Network	doi:10.4225/69/5979810a7dd6f	http://dx.doi.org/10.4225/69/5979810a7dd6f	Rowley Shoals	species
Rowley Shoals	Animal tracking	Rowley Shoals_RS 18	doi:10.4225/69/5979810a7dd6f	Australian Ocean Data Network	doi:10.4225/69/5979810a7dd6f	http://dx.doi.org/10.4225/69/5979810a7dd6f	Rowley Shoals	species
Rowley Shoals	Animal tracking	Rowley Shoals_RS 19	doi:10.4225/69/5979810a7dd6f	Australian Ocean Data Network	doi:10.4225/69/5979810a7dd6f	http://dx.doi.org/10.4225/69/5979810a7dd6f	Rowley Shoals	species
Rowley Shoals	Animal tracking	Rowley Shoals_RS 2	doi:10.4225/69/5979810a7dd6f	Australian Ocean Data Network	doi:10.4225/69/5979810a7dd6f	http://dx.doi.org/10.4225/69/5979810a7dd6f	Rowley Shoals	species
Rowley Shoals	Animal tracking	Rowley Shoals_RS 20	doi:10.4225/69/5979810a7dd6f	Australian Ocean Data Network	doi:10.4225/69/5979810a7dd6f	http://dx.doi.org/10.4225/69/5979810a7dd6f	Rowley Shoals	species
Rowley Shoals	Animal tracking	Rowley Shoals_RS 21	doi:10.4225/69/5979810a7dd6f	Australian Ocean Data Network	doi:10.4225/69/5979810a7dd6f	http://dx.doi.org/10.4225/69/5979810a7dd6f	Rowley Shoals	species
Rowley Shoals	Animal tracking	Rowley Shoals_RS 22	doi:10.4225/69/5979810a7dd6f	Australian Ocean Data Network	doi:10.4225/69/5979810a7dd6f	http://dx.doi.org/10.4225/69/5979810a7dd6f	Rowley Shoals	species
Rowley Shoals	Animal tracking	Rowley Shoals_RS 23	doi:10.4225/69/5979810a7dd6f	Australian Ocean Data Network	doi:10.4225/69/5979810a7dd6f	http://dx.doi.org/10.4225/69/5979810a7dd6f	Rowley Shoals	species
Rowley Shoals	Animal tracking	Rowley Shoals_RS 24	doi:10.4225/69/5979810a7dd6f	Australian Ocean Data Network	doi:10.4225/69/5979810a7dd6f	http://dx.doi.org/10.4225/69/5979810a7dd6f	Rowley Shoals	species
Rowley Shoals	Animal tracking	Rowley Shoals_RS 25	doi:10.4225/69/5979810a7dd6f	Australian Ocean Data Network	doi:10.4225/69/5979810a7dd6f	http://dx.doi.org/10.4225/69/5979810a7dd6f	Rowley Shoals	species
Rowley Shoals	Animal tracking	Rowley Shoals_RS 26	doi:10.4225/69/5979810a7dd6f	Australian Ocean Data Network	doi:10.4225/69/5979810a7dd6f	http://dx.doi.org/10.4225/69/5979810a7dd6f	Rowley Shoals	species
Rowley Shoals	Animal tracking	Rowley Shoals_RS 27	doi:10.4225/69/5979810a7dd6f	Australian Ocean Data Network	doi:10.4225/69/5979810a7dd6f	http://dx.doi.org/10.4225/69/5979810a7dd6f	Rowley Shoals	species
Rowley Shoals	Animal tracking	Rowley Shoals_RS 28	doi:10.4225/69/5979810a7dd6f	Australian Ocean Data Network	doi:10.4225/69/5979810a7dd6f	http://dx.doi.org/10.4225/69/5979810a7dd6f	Rowley Shoals	species
Rowley Shoals	Animal tracking	Rowley Shoals_RS 3	doi:10.4225/69/5979810a7dd6f	Australian Ocean Data Network	doi:10.4225/69/5979810a7dd6f	http://dx.doi.org/10.4225/69/5979810a7dd6f	Rowley Shoals	species
Rowley Shoals	Animal tracking	Rowley Shoals_RS 4	doi:10.4225/69/5979810a7dd6f	Australian Ocean Data Network	doi:10.4225/69/5979810a7dd6f	http://dx.doi.org/10.4225/69/5979810a7dd6f	Rowley Shoals	species
Rowley Shoals	Animal tracking	Rowley Shoals_RS 5	doi:10.4225/69/5979810a7dd6f	Australian Ocean Data Network	doi:10.4225/69/5979810a7dd6f	http://dx.doi.org/10.4225/69/5979810a7dd6f	Rowley Shoals	species
Rowley Shoals	Animal tracking	Rowley Shoals_RS 6	doi:10.4225/69/5979810a7dd6f	Australian Ocean Data Network	doi:10.4225/69/5979810a7dd6f	http://dx.doi.org/10.4225/69/5979810a7dd6f	Rowley Shoals	species
Rowley Shoals	Animal tracking	Rowley Shoals_RS 7	doi:10.4225/69/5979810a7dd6f	Australian Ocean Data Network	doi:10.4225/69/5979810a7dd6f	http://dx.doi.org/10.4225/69/5979810a7dd6f	Rowley Shoals	species
Rowley Shoals	Animal tracking	Rowley Shoals_RS 8	doi:10.4225/69/5979810a7dd6f	Australian Ocean Data Network	doi:10.4225/69/5979810a7dd6f	http://dx.doi.org/10.4225/69/5979810a7dd6f	Rowley Shoals	species
Rowley Shoals	Animal tracking	Rowley Shoals_RS 9	doi:10.4225/69/5979810a7dd6f	Australian Ocean Data Network	doi:10.4225/69/5979810a7dd6f	http://dx.doi.org/10.4225/69/5979810a7dd6f	Rowley Shoals	species
Rowley Shoals	Animal tracking	Rowley Shoals_RS29	doi:10.4225/69/5979810a7dd6f	Australian Ocean Data Network	doi:10.4225/69/5979810a7dd6f	http://dx.doi.org/10.4225/69/5979810a7dd6f	Rowley Shoals	species
Rowley Shoals	Animal tracking	Rowley Shoals_RS30	doi:10.4225/69/5979810a7dd6f	Australian Ocean Data Network	doi:10.4225/69/5979810a7dd6f	http://dx.doi.org/10.4225/69/5979810a7dd6f	Rowley Shoals	species
Rowley Shoals	Animal tracking	Rowley Shoals_Clerke 1	doi:10.4225/69/5979810a7dd6f	Australian Ocean Data Network	doi:10.4225/69/5979810a7dd6f	http://dx.doi.org/10.4225/69/5979810a7dd6f	Rowley Shoals	species
Rowley Shoals	Animal tracking	Rowley Shoals_Clerke 2	doi:10.4225/69/5979810a7dd6f	Australian Ocean Data Network	doi:10.4225/69/5979810a7dd6f	http://dx.doi.org/10.4225/69/5979810a7dd6f	Rowley Shoals	species
Rowley Shoals	Animal tracking	Rowley Shoals_Clerke 3	doi:10.4225/69/5979810a7dd6f	Australian Ocean Data Network	doi:10.4225/69/5979810a7dd6f	http://dx.doi.org/10.4225/69/5979810a7dd6f	Rowley Shoals	species
Rowley Shoals	Animal tracking	Rowley Shoals_Clerke 4	doi:10.4225/69/5979810a7dd6f	Australian Ocean Data Network	doi:10.4225/69/5979810a7dd6f	http://dx.doi.org/10.4225/69/5979810a7dd6f	Rowley Shoals	species
Rowley Shoals	Animal tracking	Rowley Shoals_Clerke 5	doi:10.4225/69/5979810a7dd6f	Australian Ocean Data Network	doi:10.4225/69/5979810a7dd6f	http://dx.doi.org/10.4225/69/5979810a7dd6f	Rowley Shoals	species
Rowley Shoals	Animal tracking	Rowley Shoals_Clerke 6	doi:10.4225/69/5979810a7dd6f	Australian Ocean Data Network	doi:10.4225/69/5979810a7dd6f	http://dx.doi.org/10.4225/69/5979810a7dd6f	Rowley Shoals	species
Rowley Shoals	Animal tracking	Rowley Shoals_Imperieuse 1	doi:10.4225/69/5979810a7dd6f	Australian Ocean Data Network	doi:10.4225/69/5979810a7dd6f	http://dx.doi.org/10.4225/69/5979810a7dd6f	Rowley Shoals	species
Rowley Shoals	Animal tracking	Rowley Shoals_Imperieuse 2	doi:10.4225/69/5979810a7dd6f	Australian Ocean Data Network	doi:10.4225/69/5979810a7dd6f	http://dx.doi.org/10.4225/69/5979810a7dd6f	Rowley Shoals	species
Rowley Shoals	Animal tracking	Rowley Shoals_Imperieuse 3	doi:10.4225/69/5979810a7dd6f	Australian Ocean Data Network	doi:10.4225/69/5979810a7dd6f	http://dx.doi.org/10.4225/69/5979810a7dd6f	Rowley Shoals	species
Rowley Shoals	Animal tracking	Rowley Shoals_Imperieuse 4	doi:10.4225/69/5979810a7dd6f	Australian Ocean Data Network	doi:10.4225/69/5979810a7dd6f	http://dx.doi.org/10.4225/69/5979810a7dd6f	Rowley Shoals	species
Rowley Shoals	Animal tracking	Rowley Shoals_Imperieuse 5	doi:10.4225/69/5979810a7dd6f	Australian Ocean Data Network	doi:10.4225/69/5979810a7dd6f	http://dx.doi.org/10.4225/69/5979810a7dd6f	Rowley Shoals	species
Rowley Shoals	Animal tracking	Rowley Shoals_Imperieuse 6	doi:10.4225/69/5979810a7dd6f	Australian Ocean Data Network	doi:10.4225/69/5979810a7dd6f	http://dx.doi.org/10.4225/69/5979810a7dd6f	Rowley Shoals	species
Rowley Shoals	Animal tracking	Rowley Shoals_Imperieuse 7	doi:10.4225/69/5979810a7dd6f	Australian Ocean Data Network	doi:10.4225/69/5979810a7dd6f	http://dx.doi.org/10.4225/69/5979810a7dd6f	Rowley Shoals	species
Rowley Shoals	Animal tracking	Rowley Shoals_Mermaid 1	doi:10.4225/69/5979810a7dd6f	Australian Ocean Data Network	doi:10.4225/69/5979810a7dd6f	http://dx.doi.org/10.4225/69/5979810a7dd6f	Rowley Shoals	species
Rowley Shoals	Animal tracking	Rowley Shoals_Mermaid 2	doi:10.4225/69/5979810a7dd6f	Australian Ocean Data Network	doi:10.4225/69/5979810a7dd6f	http://dx.doi.org/10.4225/69/5979810a7dd6f	Rowley Shoals	species
Scott reef	Animal tracking	Scott reef_SR 1	doi:10.4225/69/5979810a7dd6f	Australian Ocean Data Network	doi:10.4225/69/5979810a7dd6f	http://dx.doi.org/10.4225/69/5979810a7dd6f	Scott reef	species
Scott reef	Animal tracking	Scott reef_SR 10	doi:10.4225/69/5979810a7dd6f	Australian Ocean Data Network	doi:10.4225/69/5979810a7dd6f	http://dx.doi.org/10.4225/69/5979810a7dd6f	Scott reef	species
Scott reef	Animal tracking	Scott reef_SR 13	doi:10.4225/69/5979810a7dd6f	Australian Ocean Data Network	doi:10.4225/69/5979810a7dd6f	http://dx.doi.org/10.4225/69/5979810a7dd6f	Scott reef	species
Scott reef	Animal tracking	Scott reef_SR 16	doi:10.4225/69/5979810a7dd6f	Australian Ocean Data Network	doi:10.4225/69/5979810a7dd6f	http://dx.doi.org/10.4225/69/5979810a7dd6f	Scott reef	species
Scott reef	Animal tracking	Scott reef_SR 2	doi:10.4225/69/5979810a7dd6f	Australian Ocean Data Network	doi:10.4225/69/5979810a7dd6f	http://dx.doi.org/10.4225/69/5979810a7dd6f	Scott reef	species
Scott reef	Animal tracking	Scott reef_SR 21	doi:10.4225/69/5979810a7dd6f	Australian Ocean Data Network	doi:10.4225/69/5979810a7dd6f	http://dx.doi.org/10.4225/69/5979810a7dd6f	Scott reef	species
Scott reef	Animal tracking	Scott reef_SR 22	doi:10.4225/69/5979810a7dd6f	Australian Ocean Data Network	doi:10.4225/69/5979810a7dd6f	http://dx.doi.org/10.4225/69/5979810a7dd6f	Scott reef	species
Scott reef	Animal tracking	Scott reef_SR 25	doi:10.4225/69/5979810a7dd6f	Australian Ocean Data Network	doi:10.4225/69/5979810a7dd6f	http://dx.doi.org/10.4225/69/5979810a7dd6f	Scott reef	species
Scott reef	Animal tracking	Scott reef_SR 3	doi:10.4225/69/5979810a7dd6f	Australian Ocean Data Network	doi:10.4225/69/5979810a7dd6f	http://dx.doi.org/10.4225/69/5979810a7dd6f	Scott reef	species
Scott reef	Animal tracking	Scott reef_SR 4	doi:10.4225/69/5979810a7dd6f	Australian Ocean Data Network	doi:10.4225/69/5979810a7dd6f	http://dx.doi.org/10.4225/69/5979810a7dd6f	Scott reef	species
Scott reef	Animal tracking	Scott reef_SR 44	doi:10.4225/69/5979810a7dd6f	Australian Ocean Data Network	doi:10.4225/69/5979810a7dd6f	http://dx.doi.org/10.4225/69/5979810a7dd6f	Scott reef	species
Scott reef	Animal tracking	Scott reef_SR 45	doi:10.4225/69/5979810a7dd6f	Australian Ocean Data Network	doi:10.4225/69/5979810a7dd6f	http://dx.doi.org/10.4225/69/5979810a7dd6f	Scott reef	species
Scott reef	Animal tracking	Scott reef_SR 5	doi:10.4225/69/5979810a7dd6f	Australian Ocean Data Network	doi:10.4225/69/5979810a7dd6f	http://dx.doi.org/10.4225/69/5979810a7dd6f	Scott reef	species
Scott reef	Animal tracking	Scott reef_SR 6	doi:10.4225/69/5979810a7dd6f	Australian Ocean Data Network	doi:10.4225/69/5979810a7dd6f	http://dx.doi.org/10.4225/69/5979810a7dd6f	Scott reef	species
Scott reef	Animal tracking	Scott reef_SR 7	doi:10.4225/69/5979810a7dd6f	Australian Ocean Data Network	doi:10.4225/69/5979810a7dd6f	http://dx.doi.org/10.4225/69/5979810a7dd6f	Scott reef	species
Scott reef	Animal tracking	Scott reef_SR 7B	doi:10.4225/69/5979810a7dd6f	Australian Ocean Data Network	doi:10.4225/69/5979810a7dd6f	http://dx.doi.org/10.4225/69/5979810a7dd6f	Scott reef	species
Scott reef	Animal tracking	Scott reef_SR 8	doi:10.4225/69/5979810a7dd6f	Australian Ocean Data Network	doi:10.4225/69/5979810a7dd6f	http://dx.doi.org/10.4225/69/5979810a7dd6f	Scott reef	species
Scott reef	Animal tracking	Scott reef_SR 9	doi:10.4225/69/5979810a7dd6f	Australian Ocean Data Network	doi:10.4225/69/5979810a7dd6f	http://dx.doi.org/10.4225/69/5979810a7dd6f	Scott reef	species
Semaphore Reef	Animal tracking	Semaphore Reef_Semaphore Reef 1	doi:10.4225/69/5979810a7dd6f	Australian Ocean Data Network	doi:10.4225/69/5979810a7dd6f	http://dx.doi.org/10.4225/69/5979810a7dd6f	Semaphore Reef	species
Semaphore Reef	Animal tracking	Semaphore Reef_Semaphore Reef 2	doi:10.4225/69/5979810a7dd6f	Australian Ocean Data Network	doi:10.4225/69/5979810a7dd6f	http://dx.doi.org/10.4225/69/5979810a7dd6f	Semaphore Reef	species
Semaphore Reef	Animal tracking	Semaphore Reef_Semaphore Reef 3	doi:10.4225/69/5979810a7dd6f	Australian Ocean Data Network	doi:10.4225/69/5979810a7dd6f	http://dx.doi.org/10.4225/69/5979810a7dd6f	Semaphore Reef	species
Semaphore Reef	Animal tracking	Semaphore Reef_Semaphore Reef 4	doi:10.4225/69/5979810a7dd6f	Australian Ocean Data Network	doi:10.4225/69/5979810a7dd6f	http://dx.doi.org/10.4225/69/5979810a7dd6f	Semaphore Reef	species
Semaphore Reef	Animal tracking	Semaphore Reef_Semaphore Reef 5	doi:10.4225/69/5979810a7dd6f	Australian Ocean Data Network	doi:10.4225/69/5979810a7dd6f	http://dx.doi.org/10.4225/69/5979810a7dd6f	Semaphore Reef	species
Seven Gill tracking in Coastal Tasmania	Animal tracking	Seven Gill tracking in Coastal Tasmania_A1 Derwent - Middle	doi:10.4225/69/5979810a7dd6f	Australian Ocean Data Network	doi:10.4225/69/5979810a7dd6f	http://dx.doi.org/10.4225/69/5979810a7dd6f	Seven Gill tracking in Coastal Tasmania	species
Seven Gill tracking in Coastal Tasmania	Animal tracking	Seven Gill tracking in Coastal Tasmania_A2 Derwent - Middle	doi:10.4225/69/5979810a7dd6f	Australian Ocean Data Network	doi:10.4225/69/5979810a7dd6f	http://dx.doi.org/10.4225/69/5979810a7dd6f	Seven Gill tracking in Coastal Tasmania	species
Seven Gill tracking in Coastal Tasmania	Animal tracking	Seven Gill tracking in Coastal Tasmania_A3 Derwent - Middle	doi:10.4225/69/5979810a7dd6f	Australian Ocean Data Network	doi:10.4225/69/5979810a7dd6f	http://dx.doi.org/10.4225/69/5979810a7dd6f	Seven Gill tracking in Coastal Tasmania	species
Seven Gill tracking in Coastal Tasmania	Animal tracking	Seven Gill tracking in Coastal Tasmania_A4 Derwent - Middle	doi:10.4225/69/5979810a7dd6f	Australian Ocean Data Network	doi:10.4225/69/5979810a7dd6f	http://dx.doi.org/10.4225/69/5979810a7dd6f	Seven Gill tracking in Coastal Tasmania	species
Seven Gill tracking in Coastal Tasmania	Animal tracking	Seven Gill tracking in Coastal Tasmania_A5 Derwent - Middle	doi:10.4225/69/5979810a7dd6f	Australian Ocean Data Network	doi:10.4225/69/5979810a7dd6f	http://dx.doi.org/10.4225/69/5979810a7dd6f	Seven Gill tracking in Coastal Tasmania	species
Seven Gill tracking in Coastal Tasmania	Animal tracking	Seven Gill tracking in Coastal Tasmania_B1 Derwent - Lower	doi:10.4225/69/5979810a7dd6f	Australian Ocean Data Network	doi:10.4225/69/5979810a7dd6f	http://dx.doi.org/10.4225/69/5979810a7dd6f	Seven Gill tracking in Coastal Tasmania	species
Seven Gill tracking in Coastal Tasmania	Animal tracking	Seven Gill tracking in Coastal Tasmania_B2 Derwent - Lower	doi:10.4225/69/5979810a7dd6f	Australian Ocean Data Network	doi:10.4225/69/5979810a7dd6f	http://dx.doi.org/10.4225/69/5979810a7dd6f	Seven Gill tracking in Coastal Tasmania	species
Seven Gill tracking in Coastal Tasmania	Animal tracking	Seven Gill tracking in Coastal Tasmania_B3 Derwent - Lower	doi:10.4225/69/5979810a7dd6f	Australian Ocean Data Network	doi:10.4225/69/5979810a7dd6f	http://dx.doi.org/10.4225/69/5979810a7dd6f	Seven Gill tracking in Coastal Tasmania	species
Seven Gill tracking in Coastal Tasmania	Animal tracking	Seven Gill tracking in Coastal Tasmania_B4 Derwent - Lower	doi:10.4225/69/5979810a7dd6f	Australian Ocean Data Network	doi:10.4225/69/5979810a7dd6f	http://dx.doi.org/10.4225/69/5979810a7dd6f	Seven Gill tracking in Coastal Tasmania	species
Seven Gill tracking in Coastal Tasmania	Animal tracking	Seven Gill tracking in Coastal Tasmania_B5 Derwent - Lower	doi:10.4225/69/5979810a7dd6f	Australian Ocean Data Network	doi:10.4225/69/5979810a7dd6f	http://dx.doi.org/10.4225/69/5979810a7dd6f	Seven Gill tracking in Coastal Tasmania	species
Seven Gill tracking in Coastal Tasmania	Animal tracking	Seven Gill tracking in Coastal Tasmania_B6 Derwent - Lower	doi:10.4225/69/5979810a7dd6f	Australian Ocean Data Network	doi:10.4225/69/5979810a7dd6f	http://dx.doi.org/10.4225/69/5979810a7dd6f	Seven Gill tracking in Coastal Tasmania	species
Seven Gill tracking in Coastal Tasmania	Animal tracking	Seven Gill tracking in Coastal Tasmania_B7 Derwent - Lower	doi:10.4225/69/5979810a7dd6f	Australian Ocean Data Network	doi:10.4225/69/5979810a7dd6f	http://dx.doi.org/10.4225/69/5979810a7dd6f	Seven Gill tracking in Coastal Tasmania	species
Seven Gill tracking in Coastal Tasmania	Animal tracking	Seven Gill tracking in Coastal Tasmania_D1 Norfolk Bay - Cascade Bay	doi:10.4225/69/5979810a7dd6f	Australian Ocean Data Network	doi:10.4225/69/5979810a7dd6f	http://dx.doi.org/10.4225/69/5979810a7dd6f	Seven Gill tracking in Coastal Tasmania	species
Seven Gill tracking in Coastal Tasmania	Animal tracking	Seven Gill tracking in Coastal Tasmania_D2 Norfolk Bay - Cascade Bay	doi:10.4225/69/5979810a7dd6f	Australian Ocean Data Network	doi:10.4225/69/5979810a7dd6f	http://dx.doi.org/10.4225/69/5979810a7dd6f	Seven Gill tracking in Coastal Tasmania	species
Seven Gill tracking in Coastal Tasmania	Animal tracking	Seven Gill tracking in Coastal Tasmania_D3 Norfolk Bay - Cascade Bay	doi:10.4225/69/5979810a7dd6f	Australian Ocean Data Network	doi:10.4225/69/5979810a7dd6f	http://dx.doi.org/10.4225/69/5979810a7dd6f	Seven Gill tracking in Coastal Tasmania	species
Seven Gill tracking in Coastal Tasmania	Animal tracking	Seven Gill tracking in Coastal Tasmania_D4 Norfolk Bay - Cascade Bay	doi:10.4225/69/5979810a7dd6f	Australian Ocean Data Network	doi:10.4225/69/5979810a7dd6f	http://dx.doi.org/10.4225/69/5979810a7dd6f	Seven Gill tracking in Coastal Tasmania	species
Seven Gill tracking in Coastal Tasmania	Animal tracking	Seven Gill tracking in Coastal Tasmania_DC1 Dunally Canal	doi:10.4225/69/5979810a7dd6f	Australian Ocean Data Network	doi:10.4225/69/5979810a7dd6f	http://dx.doi.org/10.4225/69/5979810a7dd6f	Seven Gill tracking in Coastal Tasmania	species
Seven Gill tracking in Coastal Tasmania	Animal tracking	Seven Gill tracking in Coastal Tasmania_Der01 Derwent - Upper	doi:10.4225/69/5979810a7dd6f	Australian Ocean Data Network	doi:10.4225/69/5979810a7dd6f	http://dx.doi.org/10.4225/69/5979810a7dd6f	Seven Gill tracking in Coastal Tasmania	species
Seven Gill tracking in Coastal Tasmania	Animal tracking	Seven Gill tracking in Coastal Tasmania_Der02 Derwent - Upper	doi:10.4225/69/5979810a7dd6f	Australian Ocean Data Network	doi:10.4225/69/5979810a7dd6f	http://dx.doi.org/10.4225/69/5979810a7dd6f	Seven Gill tracking in Coastal Tasmania	species
Seven Gill tracking in Coastal Tasmania	Animal tracking	Seven Gill tracking in Coastal Tasmania_Der03 Derwent - Upper	doi:10.4225/69/5979810a7dd6f	Australian Ocean Data Network	doi:10.4225/69/5979810a7dd6f	http://dx.doi.org/10.4225/69/5979810a7dd6f	Seven Gill tracking in Coastal Tasmania	species
Seven Gill tracking in Coastal Tasmania	Animal tracking	Seven Gill tracking in Coastal Tasmania_Der04 Derwent - Upper	doi:10.4225/69/5979810a7dd6f	Australian Ocean Data Network	doi:10.4225/69/5979810a7dd6f	http://dx.doi.org/10.4225/69/5979810a7dd6f	Seven Gill tracking in Coastal Tasmania	species
Seven Gill tracking in Coastal Tasmania	Animal tracking	Seven Gill tracking in Coastal Tasmania_Der05 Derwent - Upper	doi:10.4225/69/5979810a7dd6f	Australian Ocean Data Network	doi:10.4225/69/5979810a7dd6f	http://dx.doi.org/10.4225/69/5979810a7dd6f	Seven Gill tracking in Coastal Tasmania	species
Seven Gill tracking in Coastal Tasmania	Animal tracking	Seven Gill tracking in Coastal Tasmania_Der06 Derwent - Upper	doi:10.4225/69/5979810a7dd6f	Australian Ocean Data Network	doi:10.4225/69/5979810a7dd6f	http://dx.doi.org/10.4225/69/5979810a7dd6f	Seven Gill tracking in Coastal Tasmania	species
Seven Gill tracking in Coastal Tasmania	Animal tracking	Seven Gill tracking in Coastal Tasmania_Der07 Derwent - Upper	doi:10.4225/69/5979810a7dd6f	Australian Ocean Data Network	doi:10.4225/69/5979810a7dd6f	http://dx.doi.org/10.4225/69/5979810a7dd6f	Seven Gill tracking in Coastal Tasmania	species
Seven Gill tracking in Coastal Tasmania	Animal tracking	Seven Gill tracking in Coastal Tasmania_Der08 Derwent - Upper	doi:10.4225/69/5979810a7dd6f	Australian Ocean Data Network	doi:10.4225/69/5979810a7dd6f	http://dx.doi.org/10.4225/69/5979810a7dd6f	Seven Gill tracking in Coastal Tasmania	species
Seven Gill tracking in Coastal Tasmania	Animal tracking	Seven Gill tracking in Coastal Tasmania_Der09 Derwent - Upper	doi:10.4225/69/5979810a7dd6f	Australian Ocean Data Network	doi:10.4225/69/5979810a7dd6f	http://dx.doi.org/10.4225/69/5979810a7dd6f	Seven Gill tracking in Coastal Tasmania	species
Seven Gill tracking in Coastal Tasmania	Animal tracking	Seven Gill tracking in Coastal Tasmania_Der10 Derwent - Upper	doi:10.4225/69/5979810a7dd6f	Australian Ocean Data Network	doi:10.4225/69/5979810a7dd6f	http://dx.doi.org/10.4225/69/5979810a7dd6f	Seven Gill tracking in Coastal Tasmania	species
Seven Gill tracking in Coastal Tasmania	Animal tracking	Seven Gill tracking in Coastal Tasmania_E1 Norfolk Bay - Primrose Point	doi:10.4225/69/5979810a7dd6f	Australian Ocean Data Network	doi:10.4225/69/5979810a7dd6f	http://dx.doi.org/10.4225/69/5979810a7dd6f	Seven Gill tracking in Coastal Tasmania	species
Seven Gill tracking in Coastal Tasmania	Animal tracking	Seven Gill tracking in Coastal Tasmania_E2 Norfolk Bay - Primrose Point	doi:10.4225/69/5979810a7dd6f	Australian Ocean Data Network	doi:10.4225/69/5979810a7dd6f	http://dx.doi.org/10.4225/69/5979810a7dd6f	Seven Gill tracking in Coastal Tasmania	species
Seven Gill tracking in Coastal Tasmania	Animal tracking	Seven Gill tracking in Coastal Tasmania_E3 Norfolk Bay - Primrose Point	doi:10.4225/69/5979810a7dd6f	Australian Ocean Data Network	doi:10.4225/69/5979810a7dd6f	http://dx.doi.org/10.4225/69/5979810a7dd6f	Seven Gill tracking in Coastal Tasmania	species
Seven Gill tracking in Coastal Tasmania	Animal tracking	Seven Gill tracking in Coastal Tasmania_E4 Norfolk Bay - Primrose Point	doi:10.4225/69/5979810a7dd6f	Australian Ocean Data Network	doi:10.4225/69/5979810a7dd6f	http://dx.doi.org/10.4225/69/5979810a7dd6f	Seven Gill tracking in Coastal Tasmania	species
Seven Gill tracking in Coastal Tasmania	Animal tracking	Seven Gill tracking in Coastal Tasmania_EH1 EagleHawk	doi:10.4225/69/5979810a7dd6f	Australian Ocean Data Network	doi:10.4225/69/5979810a7dd6f	http://dx.doi.org/10.4225/69/5979810a7dd6f	Seven Gill tracking in Coastal Tasmania	species
Seven Gill tracking in Coastal Tasmania	Animal tracking	Seven Gill tracking in Coastal Tasmania_EH2 EagleHawk	doi:10.4225/69/5979810a7dd6f	Australian Ocean Data Network	doi:10.4225/69/5979810a7dd6f	http://dx.doi.org/10.4225/69/5979810a7dd6f	Seven Gill tracking in Coastal Tasmania	species
Seven Gill tracking in Coastal Tasmania	Animal tracking	Seven Gill tracking in Coastal Tasmania_F1 Norfolk Bay - Ironstone Point	doi:10.4225/69/5979810a7dd6f	Australian Ocean Data Network	doi:10.4225/69/5979810a7dd6f	http://dx.doi.org/10.4225/69/5979810a7dd6f	Seven Gill tracking in Coastal Tasmania	species
Seven Gill tracking in Coastal Tasmania	Animal tracking	Seven Gill tracking in Coastal Tasmania_F2 Norfolk Bay - Ironstone Point	doi:10.4225/69/5979810a7dd6f	Australian Ocean Data Network	doi:10.4225/69/5979810a7dd6f	http://dx.doi.org/10.4225/69/5979810a7dd6f	Seven Gill tracking in Coastal Tasmania	species
Seven Gill tracking in Coastal Tasmania	Animal tracking	Seven Gill tracking in Coastal Tasmania_F3 Norfolk Bay - Ironstone Point	doi:10.4225/69/5979810a7dd6f	Australian Ocean Data Network	doi:10.4225/69/5979810a7dd6f	http://dx.doi.org/10.4225/69/5979810a7dd6f	Seven Gill tracking in Coastal Tasmania	species
Seven Gill tracking in Coastal Tasmania	Animal tracking	Seven Gill tracking in Coastal Tasmania_F4 Norfolk Bay - Ironstone Point	doi:10.4225/69/5979810a7dd6f	Australian Ocean Data Network	doi:10.4225/69/5979810a7dd6f	http://dx.doi.org/10.4225/69/5979810a7dd6f	Seven Gill tracking in Coastal Tasmania	species
Seven Gill tracking in Coastal Tasmania	Animal tracking	Seven Gill tracking in Coastal Tasmania_F5 Norfolk Bay - Ironstone Point	doi:10.4225/69/5979810a7dd6f	Australian Ocean Data Network	doi:10.4225/69/5979810a7dd6f	http://dx.doi.org/10.4225/69/5979810a7dd6f	Seven Gill tracking in Coastal Tasmania	species
Seven Gill tracking in Coastal Tasmania	Animal tracking	Seven Gill tracking in Coastal Tasmania_F6 Norfolk Bay - Ironstone Point	doi:10.4225/69/5979810a7dd6f	Australian Ocean Data Network	doi:10.4225/69/5979810a7dd6f	http://dx.doi.org/10.4225/69/5979810a7dd6f	Seven Gill tracking in Coastal Tasmania	species
Seven Gill tracking in Coastal Tasmania	Animal tracking	Seven Gill tracking in Coastal Tasmania_F7 Norfolk Bay - Ironstone Point	doi:10.4225/69/5979810a7dd6f	Australian Ocean Data Network	doi:10.4225/69/5979810a7dd6f	http://dx.doi.org/10.4225/69/5979810a7dd6f	Seven Gill tracking in Coastal Tasmania	species
Seven Gill tracking in Coastal Tasmania	Animal tracking	Seven Gill tracking in Coastal Tasmania_F8 Norfolk Bay - Ironstone Point	doi:10.4225/69/5979810a7dd6f	Australian Ocean Data Network	doi:10.4225/69/5979810a7dd6f	http://dx.doi.org/10.4225/69/5979810a7dd6f	Seven Gill tracking in Coastal Tasmania	species
Seven Gill tracking in Coastal Tasmania	Animal tracking	Seven Gill tracking in Coastal Tasmania_F9 Norfolk Bay - Ironstone Point	doi:10.4225/69/5979810a7dd6f	Australian Ocean Data Network	doi:10.4225/69/5979810a7dd6f	http://dx.doi.org/10.4225/69/5979810a7dd6f	Seven Gill tracking in Coastal Tasmania	species
Seven Gill tracking in Coastal Tasmania	Animal tracking	Seven Gill tracking in Coastal Tasmania_G1 Norfolk Bay - Princess Point	doi:10.4225/69/5979810a7dd6f	Australian Ocean Data Network	doi:10.4225/69/5979810a7dd6f	http://dx.doi.org/10.4225/69/5979810a7dd6f	Seven Gill tracking in Coastal Tasmania	species
Seven Gill tracking in Coastal Tasmania	Animal tracking	Seven Gill tracking in Coastal Tasmania_G2 Norfolk Bay - Princess Point	doi:10.4225/69/5979810a7dd6f	Australian Ocean Data Network	doi:10.4225/69/5979810a7dd6f	http://dx.doi.org/10.4225/69/5979810a7dd6f	Seven Gill tracking in Coastal Tasmania	species
Seven Gill tracking in Coastal Tasmania	Animal tracking	Seven Gill tracking in Coastal Tasmania_G3 Norfolk Bay - Princess Point	doi:10.4225/69/5979810a7dd6f	Australian Ocean Data Network	doi:10.4225/69/5979810a7dd6f	http://dx.doi.org/10.4225/69/5979810a7dd6f	Seven Gill tracking in Coastal Tasmania	species
Seven Gill tracking in Coastal Tasmania	Animal tracking	Seven Gill tracking in Coastal Tasmania_G4 Norfolk Bay - Princess Point	doi:10.4225/69/5979810a7dd6f	Australian Ocean Data Network	doi:10.4225/69/5979810a7dd6f	http://dx.doi.org/10.4225/69/5979810a7dd6f	Seven Gill tracking in Coastal Tasmania	species
Seven Gill tracking in Coastal Tasmania	Animal tracking	Seven Gill tracking in Coastal Tasmania_G5 Norfolk Bay - Princess Point	doi:10.4225/69/5979810a7dd6f	Australian Ocean Data Network	doi:10.4225/69/5979810a7dd6f	http://dx.doi.org/10.4225/69/5979810a7dd6f	Seven Gill tracking in Coastal Tasmania	species
Seven Gill tracking in Coastal Tasmania	Animal tracking	Seven Gill tracking in Coastal Tasmania_G6 Norfolk Bay - Princess Point	doi:10.4225/69/5979810a7dd6f	Australian Ocean Data Network	doi:10.4225/69/5979810a7dd6f	http://dx.doi.org/10.4225/69/5979810a7dd6f	Seven Gill tracking in Coastal Tasmania	species
Seven Gill tracking in Coastal Tasmania	Animal tracking	Seven Gill tracking in Coastal Tasmania_G7 Norfolk Bay - Princess Point	doi:10.4225/69/5979810a7dd6f	Australian Ocean Data Network	doi:10.4225/69/5979810a7dd6f	http://dx.doi.org/10.4225/69/5979810a7dd6f	Seven Gill tracking in Coastal Tasmania	species
Seven Gill tracking in Coastal Tasmania	Animal tracking	Seven Gill tracking in Coastal Tasmania_G8 Norfolk Bay - Princess Point	doi:10.4225/69/5979810a7dd6f	Australian Ocean Data Network	doi:10.4225/69/5979810a7dd6f	http://dx.doi.org/10.4225/69/5979810a7dd6f	Seven Gill tracking in Coastal Tasmania	species
Seven Gill tracking in Coastal Tasmania	Animal tracking	Seven Gill tracking in Coastal Tasmania_H01 Fredrick Henry Bay	doi:10.4225/69/5979810a7dd6f	Australian Ocean Data Network	doi:10.4225/69/5979810a7dd6f	http://dx.doi.org/10.4225/69/5979810a7dd6f	Seven Gill tracking in Coastal Tasmania	species
Seven Gill tracking in Coastal Tasmania	Animal tracking	Seven Gill tracking in Coastal Tasmania_H02 Fredrick Henry Bay	doi:10.4225/69/5979810a7dd6f	Australian Ocean Data Network	doi:10.4225/69/5979810a7dd6f	http://dx.doi.org/10.4225/69/5979810a7dd6f	Seven Gill tracking in Coastal Tasmania	species
Seven Gill tracking in Coastal Tasmania	Animal tracking	Seven Gill tracking in Coastal Tasmania_H03 Fredrick Henry Bay	doi:10.4225/69/5979810a7dd6f	Australian Ocean Data Network	doi:10.4225/69/5979810a7dd6f	http://dx.doi.org/10.4225/69/5979810a7dd6f	Seven Gill tracking in Coastal Tasmania	species
Seven Gill tracking in Coastal Tasmania	Animal tracking	Seven Gill tracking in Coastal Tasmania_H04 Fredrick Henry Bay	doi:10.4225/69/5979810a7dd6f	Australian Ocean Data Network	doi:10.4225/69/5979810a7dd6f	http://dx.doi.org/10.4225/69/5979810a7dd6f	Seven Gill tracking in Coastal Tasmania	species
Seven Gill tracking in Coastal Tasmania	Animal tracking	Seven Gill tracking in Coastal Tasmania_H05 Fredrick Henry Bay	doi:10.4225/69/5979810a7dd6f	Australian Ocean Data Network	doi:10.4225/69/5979810a7dd6f	http://dx.doi.org/10.4225/69/5979810a7dd6f	Seven Gill tracking in Coastal Tasmania	species
Seven Gill tracking in Coastal Tasmania	Animal tracking	Seven Gill tracking in Coastal Tasmania_H06 Fredrick Henry Bay	doi:10.4225/69/5979810a7dd6f	Australian Ocean Data Network	doi:10.4225/69/5979810a7dd6f	http://dx.doi.org/10.4225/69/5979810a7dd6f	Seven Gill tracking in Coastal Tasmania	species
Seven Gill tracking in Coastal Tasmania	Animal tracking	Seven Gill tracking in Coastal Tasmania_H07 Fredrick Henry Bay	doi:10.4225/69/5979810a7dd6f	Australian Ocean Data Network	doi:10.4225/69/5979810a7dd6f	http://dx.doi.org/10.4225/69/5979810a7dd6f	Seven Gill tracking in Coastal Tasmania	species
Seven Gill tracking in Coastal Tasmania	Animal tracking	Seven Gill tracking in Coastal Tasmania_H08 Fredrick Henry Bay	doi:10.4225/69/5979810a7dd6f	Australian Ocean Data Network	doi:10.4225/69/5979810a7dd6f	http://dx.doi.org/10.4225/69/5979810a7dd6f	Seven Gill tracking in Coastal Tasmania	species
Seven Gill tracking in Coastal Tasmania	Animal tracking	Seven Gill tracking in Coastal Tasmania_H09 Fredrick Henry Bay	doi:10.4225/69/5979810a7dd6f	Australian Ocean Data Network	doi:10.4225/69/5979810a7dd6f	http://dx.doi.org/10.4225/69/5979810a7dd6f	Seven Gill tracking in Coastal Tasmania	species
Seven Gill tracking in Coastal Tasmania	Animal tracking	Seven Gill tracking in Coastal Tasmania_H10 Fredrick Henry Bay	doi:10.4225/69/5979810a7dd6f	Australian Ocean Data Network	doi:10.4225/69/5979810a7dd6f	http://dx.doi.org/10.4225/69/5979810a7dd6f	Seven Gill tracking in Coastal Tasmania	species
Seven Gill tracking in Coastal Tasmania	Animal tracking	Seven Gill tracking in Coastal Tasmania_H11 Fredrick Henry Bay	doi:10.4225/69/5979810a7dd6f	Australian Ocean Data Network	doi:10.4225/69/5979810a7dd6f	http://dx.doi.org/10.4225/69/5979810a7dd6f	Seven Gill tracking in Coastal Tasmania	species
Seven Gill tracking in Coastal Tasmania	Animal tracking	Seven Gill tracking in Coastal Tasmania_J1 Dennes Pt	doi:10.4225/69/5979810a7dd6f	Australian Ocean Data Network	doi:10.4225/69/5979810a7dd6f	http://dx.doi.org/10.4225/69/5979810a7dd6f	Seven Gill tracking in Coastal Tasmania	species
Seven Gill tracking in Coastal Tasmania	Animal tracking	Seven Gill tracking in Coastal Tasmania_J2 Dennes Pt	doi:10.4225/69/5979810a7dd6f	Australian Ocean Data Network	doi:10.4225/69/5979810a7dd6f	http://dx.doi.org/10.4225/69/5979810a7dd6f	Seven Gill tracking in Coastal Tasmania	species
Seven Gill tracking in Coastal Tasmania	Animal tracking	Seven Gill tracking in Coastal Tasmania_L1 Norfolk Bay - Dart Island	doi:10.4225/69/5979810a7dd6f	Australian Ocean Data Network	doi:10.4225/69/5979810a7dd6f	http://dx.doi.org/10.4225/69/5979810a7dd6f	Seven Gill tracking in Coastal Tasmania	species
Seven Gill tracking in Coastal Tasmania	Animal tracking	Seven Gill tracking in Coastal Tasmania_L2 Norfolk Bay - Dart Island	doi:10.4225/69/5979810a7dd6f	Australian Ocean Data Network	doi:10.4225/69/5979810a7dd6f	http://dx.doi.org/10.4225/69/5979810a7dd6f	Seven Gill tracking in Coastal Tasmania	species
Seven Gill tracking in Coastal Tasmania	Animal tracking	Seven Gill tracking in Coastal Tasmania_L3 Norfolk Bay - Dart Island	doi:10.4225/69/5979810a7dd6f	Australian Ocean Data Network	doi:10.4225/69/5979810a7dd6f	http://dx.doi.org/10.4225/69/5979810a7dd6f	Seven Gill tracking in Coastal Tasmania	species
Seven Gill tracking in Coastal Tasmania	Animal tracking	Seven Gill tracking in Coastal Tasmania_PW1 Pittwater	doi:10.4225/69/5979810a7dd6f	Australian Ocean Data Network	doi:10.4225/69/5979810a7dd6f	http://dx.doi.org/10.4225/69/5979810a7dd6f	Seven Gill tracking in Coastal Tasmania	species
Seven Gill tracking in Coastal Tasmania	Animal tracking	Seven Gill tracking in Coastal Tasmania_PW2 Pittwater	doi:10.4225/69/5979810a7dd6f	Australian Ocean Data Network	doi:10.4225/69/5979810a7dd6f	http://dx.doi.org/10.4225/69/5979810a7dd6f	Seven Gill tracking in Coastal Tasmania	species
Seven Gill tracking in Coastal Tasmania	Animal tracking	Seven Gill tracking in Coastal Tasmania_X1 Norfolk Bay - King George Island	doi:10.4225/69/5979810a7dd6f	Australian Ocean Data Network	doi:10.4225/69/5979810a7dd6f	http://dx.doi.org/10.4225/69/5979810a7dd6f	Seven Gill tracking in Coastal Tasmania	species
Seven Gill tracking in Coastal Tasmania	Animal tracking	Seven Gill tracking in Coastal Tasmania_X2 Norfolk Bay - King George Island	doi:10.4225/69/5979810a7dd6f	Australian Ocean Data Network	doi:10.4225/69/5979810a7dd6f	http://dx.doi.org/10.4225/69/5979810a7dd6f	Seven Gill tracking in Coastal Tasmania	species
Seven Gill tracking in Coastal Tasmania	Animal tracking	Seven Gill tracking in Coastal Tasmania_X3 Norfolk Bay - King George Island	doi:10.4225/69/5979810a7dd6f	Australian Ocean Data Network	doi:10.4225/69/5979810a7dd6f	http://dx.doi.org/10.4225/69/5979810a7dd6f	Seven Gill tracking in Coastal Tasmania	species
Shoalhaven Array	Animal tracking	Shoalhaven Array_CM_044	doi:10.4225/69/5979810a7dd6f	Australian Ocean Data Network	doi:10.4225/69/5979810a7dd6f	http://dx.doi.org/10.4225/69/5979810a7dd6f	Shoalhaven Array	species
Shoalhaven River	Animal tracking	Shoalhaven River_CM_009	doi:10.4225/69/5979810a7dd6f	Australian Ocean Data Network	doi:10.4225/69/5979810a7dd6f	http://dx.doi.org/10.4225/69/5979810a7dd6f	Shoalhaven River	species
Shoalhaven River	Animal tracking	Shoalhaven River_CM_012	doi:10.4225/69/5979810a7dd6f	Australian Ocean Data Network	doi:10.4225/69/5979810a7dd6f	http://dx.doi.org/10.4225/69/5979810a7dd6f	Shoalhaven River	species
Shoalhaven River	Animal tracking	Shoalhaven River_CM_026	doi:10.4225/69/5979810a7dd6f	Australian Ocean Data Network	doi:10.4225/69/5979810a7dd6f	http://dx.doi.org/10.4225/69/5979810a7dd6f	Shoalhaven River	species
Shoalhaven River	Animal tracking	Shoalhaven River_CM_027	doi:10.4225/69/5979810a7dd6f	Australian Ocean Data Network	doi:10.4225/69/5979810a7dd6f	http://dx.doi.org/10.4225/69/5979810a7dd6f	Shoalhaven River	species
Shoalhaven River	Animal tracking	Shoalhaven River_CM_028	doi:10.4225/69/5979810a7dd6f	Australian Ocean Data Network	doi:10.4225/69/5979810a7dd6f	http://dx.doi.org/10.4225/69/5979810a7dd6f	Shoalhaven River	species
Shoalhaven River	Animal tracking	Shoalhaven River_CM_037	doi:10.4225/69/5979810a7dd6f	Australian Ocean Data Network	doi:10.4225/69/5979810a7dd6f	http://dx.doi.org/10.4225/69/5979810a7dd6f	Shoalhaven River	species
Shoalhaven River	Animal tracking	Shoalhaven River_CM_038	doi:10.4225/69/5979810a7dd6f	Australian Ocean Data Network	doi:10.4225/69/5979810a7dd6f	http://dx.doi.org/10.4225/69/5979810a7dd6f	Shoalhaven River	species
Shoalhaven River	Animal tracking	Shoalhaven River_CM_039	doi:10.4225/69/5979810a7dd6f	Australian Ocean Data Network	doi:10.4225/69/5979810a7dd6f	http://dx.doi.org/10.4225/69/5979810a7dd6f	Shoalhaven River	species
Shoalhaven River	Animal tracking	Shoalhaven River_CM_040	doi:10.4225/69/5979810a7dd6f	Australian Ocean Data Network	doi:10.4225/69/5979810a7dd6f	http://dx.doi.org/10.4225/69/5979810a7dd6f	Shoalhaven River	species
Shoalhaven River	Animal tracking	Shoalhaven River_CM_043	doi:10.4225/69/5979810a7dd6f	Australian Ocean Data Network	doi:10.4225/69/5979810a7dd6f	http://dx.doi.org/10.4225/69/5979810a7dd6f	Shoalhaven River	species
Shoalhaven River	Animal tracking	Shoalhaven River_CM_044	doi:10.4225/69/5979810a7dd6f	Australian Ocean Data Network	doi:10.4225/69/5979810a7dd6f	http://dx.doi.org/10.4225/69/5979810a7dd6f	Shoalhaven River	species
Shoalhaven River	Animal tracking	Shoalhaven River_CM_049	doi:10.4225/69/5979810a7dd6f	Australian Ocean Data Network	doi:10.4225/69/5979810a7dd6f	http://dx.doi.org/10.4225/69/5979810a7dd6f	Shoalhaven River	species
Shoalhaven River	Animal tracking	Shoalhaven River_CM_053	doi:10.4225/69/5979810a7dd6f	Australian Ocean Data Network	doi:10.4225/69/5979810a7dd6f	http://dx.doi.org/10.4225/69/5979810a7dd6f	Shoalhaven River	species
Shoalhaven River	Animal tracking	Shoalhaven River_CM_059	doi:10.4225/69/5979810a7dd6f	Australian Ocean Data Network	doi:10.4225/69/5979810a7dd6f	http://dx.doi.org/10.4225/69/5979810a7dd6f	Shoalhaven River	species
Shoalhaven River	Animal tracking	Shoalhaven River_CM_064	doi:10.4225/69/5979810a7dd6f	Australian Ocean Data Network	doi:10.4225/69/5979810a7dd6f	http://dx.doi.org/10.4225/69/5979810a7dd6f	Shoalhaven River	species
Shoalhaven River	Animal tracking	Shoalhaven River_CM_066	doi:10.4225/69/5979810a7dd6f	Australian Ocean Data Network	doi:10.4225/69/5979810a7dd6f	http://dx.doi.org/10.4225/69/5979810a7dd6f	Shoalhaven River	species
Shoalhaven River	Animal tracking	Shoalhaven River_CM_069	doi:10.4225/69/5979810a7dd6f	Australian Ocean Data Network	doi:10.4225/69/5979810a7dd6f	http://dx.doi.org/10.4225/69/5979810a7dd6f	Shoalhaven River	species
Shoalhaven River	Animal tracking	Shoalhaven River_CM_070	doi:10.4225/69/5979810a7dd6f	Australian Ocean Data Network	doi:10.4225/69/5979810a7dd6f	http://dx.doi.org/10.4225/69/5979810a7dd6f	Shoalhaven River	species
Shoalhaven River	Animal tracking	Shoalhaven River_CM_071	doi:10.4225/69/5979810a7dd6f	Australian Ocean Data Network	doi:10.4225/69/5979810a7dd6f	http://dx.doi.org/10.4225/69/5979810a7dd6f	Shoalhaven River	species
Shoalhaven River	Animal tracking	Shoalhaven River_CM_075	doi:10.4225/69/5979810a7dd6f	Australian Ocean Data Network	doi:10.4225/69/5979810a7dd6f	http://dx.doi.org/10.4225/69/5979810a7dd6f	Shoalhaven River	species
Shoalhaven River	Animal tracking	Shoalhaven River_CM_076	doi:10.4225/69/5979810a7dd6f	Australian Ocean Data Network	doi:10.4225/69/5979810a7dd6f	http://dx.doi.org/10.4225/69/5979810a7dd6f	Shoalhaven River	species
Shoalhaven River	Animal tracking	Shoalhaven River_CM_081	doi:10.4225/69/5979810a7dd6f	Australian Ocean Data Network	doi:10.4225/69/5979810a7dd6f	http://dx.doi.org/10.4225/69/5979810a7dd6f	Shoalhaven River	species
Shoalhaven River	Animal tracking	Shoalhaven River_CM_082	doi:10.4225/69/5979810a7dd6f	Australian Ocean Data Network	doi:10.4225/69/5979810a7dd6f	http://dx.doi.org/10.4225/69/5979810a7dd6f	Shoalhaven River	species
Shoalhaven River	Animal tracking	Shoalhaven River_CM_084	doi:10.4225/69/5979810a7dd6f	Australian Ocean Data Network	doi:10.4225/69/5979810a7dd6f	http://dx.doi.org/10.4225/69/5979810a7dd6f	Shoalhaven River	species
Shoalhaven River	Animal tracking	Shoalhaven River_CM_092	doi:10.4225/69/5979810a7dd6f	Australian Ocean Data Network	doi:10.4225/69/5979810a7dd6f	http://dx.doi.org/10.4225/69/5979810a7dd6f	Shoalhaven River	species
Shoalhaven River	Animal tracking	Shoalhaven River_CM_093	doi:10.4225/69/5979810a7dd6f	Australian Ocean Data Network	doi:10.4225/69/5979810a7dd6f	http://dx.doi.org/10.4225/69/5979810a7dd6f	Shoalhaven River	species
Shoalhaven River	Animal tracking	Shoalhaven River_CM_101	doi:10.4225/69/5979810a7dd6f	Australian Ocean Data Network	doi:10.4225/69/5979810a7dd6f	http://dx.doi.org/10.4225/69/5979810a7dd6f	Shoalhaven River	species
Shoalhaven River	Animal tracking	Shoalhaven River_CM_103	doi:10.4225/69/5979810a7dd6f	Australian Ocean Data Network	doi:10.4225/69/5979810a7dd6f	http://dx.doi.org/10.4225/69/5979810a7dd6f	Shoalhaven River	species
Shoalhaven River	Animal tracking	Shoalhaven River_HB_001	doi:10.4225/69/5979810a7dd6f	Australian Ocean Data Network	doi:10.4225/69/5979810a7dd6f	http://dx.doi.org/10.4225/69/5979810a7dd6f	Shoalhaven River	species
Shoalhaven River	Animal tracking	Shoalhaven River_HB_002	doi:10.4225/69/5979810a7dd6f	Australian Ocean Data Network	doi:10.4225/69/5979810a7dd6f	http://dx.doi.org/10.4225/69/5979810a7dd6f	Shoalhaven River	species
Shoalhaven River	Animal tracking	Shoalhaven River_Ind_001	doi:10.4225/69/5979810a7dd6f	Australian Ocean Data Network	doi:10.4225/69/5979810a7dd6f	http://dx.doi.org/10.4225/69/5979810a7dd6f	Shoalhaven River	species
Shoalhaven River	Animal tracking	Shoalhaven River_Ind_002	doi:10.4225/69/5979810a7dd6f	Australian Ocean Data Network	doi:10.4225/69/5979810a7dd6f	http://dx.doi.org/10.4225/69/5979810a7dd6f	Shoalhaven River	species
Shoalhaven River	Animal tracking	Shoalhaven River_Ind_003	doi:10.4225/69/5979810a7dd6f	Australian Ocean Data Network	doi:10.4225/69/5979810a7dd6f	http://dx.doi.org/10.4225/69/5979810a7dd6f	Shoalhaven River	species
Shoalhaven River	Animal tracking	Shoalhaven River_Ind_004	doi:10.4225/69/5979810a7dd6f	Australian Ocean Data Network	doi:10.4225/69/5979810a7dd6f	http://dx.doi.org/10.4225/69/5979810a7dd6f	Shoalhaven River	species
Shoalhaven River	Animal tracking	Shoalhaven River_Ind_005	doi:10.4225/69/5979810a7dd6f	Australian Ocean Data Network	doi:10.4225/69/5979810a7dd6f	http://dx.doi.org/10.4225/69/5979810a7dd6f	Shoalhaven River	species
Shoalhaven River	Animal tracking	Shoalhaven River_Ind_006	doi:10.4225/69/5979810a7dd6f	Australian Ocean Data Network	doi:10.4225/69/5979810a7dd6f	http://dx.doi.org/10.4225/69/5979810a7dd6f	Shoalhaven River	species
Shoalhaven River	Animal tracking	Shoalhaven River_Ind_007	doi:10.4225/69/5979810a7dd6f	Australian Ocean Data Network	doi:10.4225/69/5979810a7dd6f	http://dx.doi.org/10.4225/69/5979810a7dd6f	Shoalhaven River	species
Shoalhaven River	Animal tracking	Shoalhaven River_Ind_008	doi:10.4225/69/5979810a7dd6f	Australian Ocean Data Network	doi:10.4225/69/5979810a7dd6f	http://dx.doi.org/10.4225/69/5979810a7dd6f	Shoalhaven River	species
South Line	Animal tracking	South Line_SL10	doi:10.4225/69/5979810a7dd6f	Australian Ocean Data Network	doi:10.4225/69/5979810a7dd6f	http://dx.doi.org/10.4225/69/5979810a7dd6f	South Line	species
South Line	Animal tracking	South Line_SL11	doi:10.4225/69/5979810a7dd6f	Australian Ocean Data Network	doi:10.4225/69/5979810a7dd6f	http://dx.doi.org/10.4225/69/5979810a7dd6f	South Line	species
South Line	Animal tracking	South Line_SL12	doi:10.4225/69/5979810a7dd6f	Australian Ocean Data Network	doi:10.4225/69/5979810a7dd6f	http://dx.doi.org/10.4225/69/5979810a7dd6f	South Line	species
South Line	Animal tracking	South Line_SL13	doi:10.4225/69/5979810a7dd6f	Australian Ocean Data Network	doi:10.4225/69/5979810a7dd6f	http://dx.doi.org/10.4225/69/5979810a7dd6f	South Line	species
South Line	Animal tracking	South Line_SL14	doi:10.4225/69/5979810a7dd6f	Australian Ocean Data Network	doi:10.4225/69/5979810a7dd6f	http://dx.doi.org/10.4225/69/5979810a7dd6f	South Line	species
South Line	Animal tracking	South Line_SL15	doi:10.4225/69/5979810a7dd6f	Australian Ocean Data Network	doi:10.4225/69/5979810a7dd6f	http://dx.doi.org/10.4225/69/5979810a7dd6f	South Line	species
South Line	Animal tracking	South Line_SL16	doi:10.4225/69/5979810a7dd6f	Australian Ocean Data Network	doi:10.4225/69/5979810a7dd6f	http://dx.doi.org/10.4225/69/5979810a7dd6f	South Line	species
South Line	Animal tracking	South Line_SL17	doi:10.4225/69/5979810a7dd6f	Australian Ocean Data Network	doi:10.4225/69/5979810a7dd6f	http://dx.doi.org/10.4225/69/5979810a7dd6f	South Line	species
South Line	Animal tracking	South Line_SL18	doi:10.4225/69/5979810a7dd6f	Australian Ocean Data Network	doi:10.4225/69/5979810a7dd6f	http://dx.doi.org/10.4225/69/5979810a7dd6f	South Line	species
South Line	Animal tracking	South Line_SL19	doi:10.4225/69/5979810a7dd6f	Australian Ocean Data Network	doi:10.4225/69/5979810a7dd6f	http://dx.doi.org/10.4225/69/5979810a7dd6f	South Line	species
South Line	Animal tracking	South Line_SL20	doi:10.4225/69/5979810a7dd6f	Australian Ocean Data Network	doi:10.4225/69/5979810a7dd6f	http://dx.doi.org/10.4225/69/5979810a7dd6f	South Line	species
South Line	Animal tracking	South Line_SL21	doi:10.4225/69/5979810a7dd6f	Australian Ocean Data Network	doi:10.4225/69/5979810a7dd6f	http://dx.doi.org/10.4225/69/5979810a7dd6f	South Line	species
South Line	Animal tracking	South Line_SL22	doi:10.4225/69/5979810a7dd6f	Australian Ocean Data Network	doi:10.4225/69/5979810a7dd6f	http://dx.doi.org/10.4225/69/5979810a7dd6f	South Line	species
South Line	Animal tracking	South Line_SL5	doi:10.4225/69/5979810a7dd6f	Australian Ocean Data Network	doi:10.4225/69/5979810a7dd6f	http://dx.doi.org/10.4225/69/5979810a7dd6f	South Line	species
South Line	Animal tracking	South Line_SL6	doi:10.4225/69/5979810a7dd6f	Australian Ocean Data Network	doi:10.4225/69/5979810a7dd6f	http://dx.doi.org/10.4225/69/5979810a7dd6f	South Line	species
South Line	Animal tracking	South Line_SL7	doi:10.4225/69/5979810a7dd6f	Australian Ocean Data Network	doi:10.4225/69/5979810a7dd6f	http://dx.doi.org/10.4225/69/5979810a7dd6f	South Line	species
South Line	Animal tracking	South Line_SL8	doi:10.4225/69/5979810a7dd6f	Australian Ocean Data Network	doi:10.4225/69/5979810a7dd6f	http://dx.doi.org/10.4225/69/5979810a7dd6f	South Line	species
South Line	Animal tracking	South Line_SL9	doi:10.4225/69/5979810a7dd6f	Australian Ocean Data Network	doi:10.4225/69/5979810a7dd6f	http://dx.doi.org/10.4225/69/5979810a7dd6f	South Line	species
South Line	Animal tracking	South Line_South Line 4	doi:10.4225/69/5979810a7dd6f	Australian Ocean Data Network	doi:10.4225/69/5979810a7dd6f	http://dx.doi.org/10.4225/69/5979810a7dd6f	South Line	species
Sydney Gate	Animal tracking	Sydney Gate_SG 1	doi:10.4225/69/5979810a7dd6f	Australian Ocean Data Network	doi:10.4225/69/5979810a7dd6f	http://dx.doi.org/10.4225/69/5979810a7dd6f	Sydney Gate	species
Sydney Gate	Animal tracking	Sydney Gate_SG 2	doi:10.4225/69/5979810a7dd6f	Australian Ocean Data Network	doi:10.4225/69/5979810a7dd6f	http://dx.doi.org/10.4225/69/5979810a7dd6f	Sydney Gate	species
Sydney Gate	Animal tracking	Sydney Gate_SG 3	doi:10.4225/69/5979810a7dd6f	Australian Ocean Data Network	doi:10.4225/69/5979810a7dd6f	http://dx.doi.org/10.4225/69/5979810a7dd6f	Sydney Gate	species
Sydney Gate	Animal tracking	Sydney Gate_SG 4	doi:10.4225/69/5979810a7dd6f	Australian Ocean Data Network	doi:10.4225/69/5979810a7dd6f	http://dx.doi.org/10.4225/69/5979810a7dd6f	Sydney Gate	species
Sydney Harbour	Animal tracking	Sydney Harbour_Abbotsford	doi:10.4225/69/5979810a7dd6f	Australian Ocean Data Network	doi:10.4225/69/5979810a7dd6f	http://dx.doi.org/10.4225/69/5979810a7dd6f	Sydney Harbour	species
Sydney Harbour	Animal tracking	Sydney Harbour_Archer Point	doi:10.4225/69/5979810a7dd6f	Australian Ocean Data Network	doi:10.4225/69/5979810a7dd6f	http://dx.doi.org/10.4225/69/5979810a7dd6f	Sydney Harbour	species
Sydney Harbour	Animal tracking	Sydney Harbour_Balls Head	doi:10.4225/69/5979810a7dd6f	Australian Ocean Data Network	doi:10.4225/69/5979810a7dd6f	http://dx.doi.org/10.4225/69/5979810a7dd6f	Sydney Harbour	species
Sydney Harbour Balmain	Animal tracking	Sydney Harbour Balmain_ Elliot St	doi:10.4225/69/5979810a7dd6f	Australian Ocean Data Network	doi:10.4225/69/5979810a7dd6f	http://dx.doi.org/10.4225/69/5979810a7dd6f	Sydney Harbour Balmain	species
Sydney Harbour	Animal tracking	Sydney Harbour_Balmoral Bay	doi:10.4225/69/5979810a7dd6f	Australian Ocean Data Network	doi:10.4225/69/5979810a7dd6f	http://dx.doi.org/10.4225/69/5979810a7dd6f	Sydney Harbour	species
Sydney Harbour	Animal tracking	Sydney Harbour_Bantry Bay	doi:10.4225/69/5979810a7dd6f	Australian Ocean Data Network	doi:10.4225/69/5979810a7dd6f	http://dx.doi.org/10.4225/69/5979810a7dd6f	Sydney Harbour	species
Sydney Harbour	Animal tracking	Sydney Harbour_Black Channel Buoy - Entrance	doi:10.4225/69/5979810a7dd6f	Australian Ocean Data Network	doi:10.4225/69/5979810a7dd6f	http://dx.doi.org/10.4225/69/5979810a7dd6f	Sydney Harbour	species
Sydney Harbour	Animal tracking	Sydney Harbour_Bradley's Head - Iso mark	doi:10.4225/69/5979810a7dd6f	Australian Ocean Data Network	doi:10.4225/69/5979810a7dd6f	http://dx.doi.org/10.4225/69/5979810a7dd6f	Sydney Harbour	species
Sydney Harbour	Animal tracking	Sydney Harbour_Cabarita Park	doi:10.4225/69/5979810a7dd6f	Australian Ocean Data Network	doi:10.4225/69/5979810a7dd6f	http://dx.doi.org/10.4225/69/5979810a7dd6f	Sydney Harbour	species
Sydney Harbour	Animal tracking	Sydney Harbour_Castle Cove	doi:10.4225/69/5979810a7dd6f	Australian Ocean Data Network	doi:10.4225/69/5979810a7dd6f	http://dx.doi.org/10.4225/69/5979810a7dd6f	Sydney Harbour	species
Sydney Harbour	Animal tracking	Sydney Harbour_Castlecrag	doi:10.4225/69/5979810a7dd6f	Australian Ocean Data Network	doi:10.4225/69/5979810a7dd6f	http://dx.doi.org/10.4225/69/5979810a7dd6f	Sydney Harbour	species
Sydney Harbour	Animal tracking	Sydney Harbour_Chiswick	doi:10.4225/69/5979810a7dd6f	Australian Ocean Data Network	doi:10.4225/69/5979810a7dd6f	http://dx.doi.org/10.4225/69/5979810a7dd6f	Sydney Harbour	species
Sydney Harbour	Animal tracking	Sydney Harbour_Chowder Bay	doi:10.4225/69/5979810a7dd6f	Australian Ocean Data Network	doi:10.4225/69/5979810a7dd6f	http://dx.doi.org/10.4225/69/5979810a7dd6f	Sydney Harbour	species
Sydney Harbour	Animal tracking	Sydney Harbour_Clark Island	doi:10.4225/69/5979810a7dd6f	Australian Ocean Data Network	doi:10.4225/69/5979810a7dd6f	http://dx.doi.org/10.4225/69/5979810a7dd6f	Sydney Harbour	species
Sydney Harbour	Animal tracking	Sydney Harbour_Clontarf	doi:10.4225/69/5979810a7dd6f	Australian Ocean Data Network	doi:10.4225/69/5979810a7dd6f	http://dx.doi.org/10.4225/69/5979810a7dd6f	Sydney Harbour	species
Sydney Harbour	Animal tracking	Sydney Harbour_Cobbler's Beach	doi:10.4225/69/5979810a7dd6f	Australian Ocean Data Network	doi:10.4225/69/5979810a7dd6f	http://dx.doi.org/10.4225/69/5979810a7dd6f	Sydney Harbour	species
Sydney Harbour	Animal tracking	Sydney Harbour_Darling Harbour	doi:10.4225/69/5979810a7dd6f	Australian Ocean Data Network	doi:10.4225/69/5979810a7dd6f	http://dx.doi.org/10.4225/69/5979810a7dd6f	Sydney Harbour	species
Sydney Harbour	Animal tracking	Sydney Harbour_Darling Harbour 2015	doi:10.4225/69/5979810a7dd6f	Australian Ocean Data Network	doi:10.4225/69/5979810a7dd6f	http://dx.doi.org/10.4225/69/5979810a7dd6f	Sydney Harbour	species
Sydney Harbour	Animal tracking	Sydney Harbour_Dobroyd Head	doi:10.4225/69/5979810a7dd6f	Australian Ocean Data Network	doi:10.4225/69/5979810a7dd6f	http://dx.doi.org/10.4225/69/5979810a7dd6f	Sydney Harbour	species
Sydney Harbour	Animal tracking	Sydney Harbour_Fairlight - North Harbour	doi:10.4225/69/5979810a7dd6f	Australian Ocean Data Network	doi:10.4225/69/5979810a7dd6f	http://dx.doi.org/10.4225/69/5979810a7dd6f	Sydney Harbour	species
Sydney Harbour	Animal tracking	Sydney Harbour_Garden Island	doi:10.4225/69/5979810a7dd6f	Australian Ocean Data Network	doi:10.4225/69/5979810a7dd6f	http://dx.doi.org/10.4225/69/5979810a7dd6f	Sydney Harbour	species
Sydney Harbour	Animal tracking	Sydney Harbour_Goat Island - Green	doi:10.4225/69/5979810a7dd6f	Australian Ocean Data Network	doi:10.4225/69/5979810a7dd6f	http://dx.doi.org/10.4225/69/5979810a7dd6f	Sydney Harbour	species
Sydney Harbour	Animal tracking	Sydney Harbour_Goat Island - Red	doi:10.4225/69/5979810a7dd6f	Australian Ocean Data Network	doi:10.4225/69/5979810a7dd6f	http://dx.doi.org/10.4225/69/5979810a7dd6f	Sydney Harbour	species
Sydney Harbour	Animal tracking	Sydney Harbour_Green Channel Buoy - Entrance	doi:10.4225/69/5979810a7dd6f	Australian Ocean Data Network	doi:10.4225/69/5979810a7dd6f	http://dx.doi.org/10.4225/69/5979810a7dd6f	Sydney Harbour	species
Sydney Harbour	Animal tracking	Sydney Harbour_Grotto Point	doi:10.4225/69/5979810a7dd6f	Australian Ocean Data Network	doi:10.4225/69/5979810a7dd6f	http://dx.doi.org/10.4225/69/5979810a7dd6f	Sydney Harbour	species
Sydney Harbour	Animal tracking	Sydney Harbour_Hen and Chicken	doi:10.4225/69/5979810a7dd6f	Australian Ocean Data Network	doi:10.4225/69/5979810a7dd6f	http://dx.doi.org/10.4225/69/5979810a7dd6f	Sydney Harbour	species
Sydney Harbour	Animal tracking	Sydney Harbour_Homebush Bay 1	doi:10.4225/69/5979810a7dd6f	Australian Ocean Data Network	doi:10.4225/69/5979810a7dd6f	http://dx.doi.org/10.4225/69/5979810a7dd6f	Sydney Harbour	species
Sydney Harbour	Animal tracking	Sydney Harbour_Kirribilli	doi:10.4225/69/5979810a7dd6f	Australian Ocean Data Network	doi:10.4225/69/5979810a7dd6f	http://dx.doi.org/10.4225/69/5979810a7dd6f	Sydney Harbour	species
Sydney Harbour	Animal tracking	Sydney Harbour_Lane Cove	doi:10.4225/69/5979810a7dd6f	Australian Ocean Data Network	doi:10.4225/69/5979810a7dd6f	http://dx.doi.org/10.4225/69/5979810a7dd6f	Sydney Harbour	species
Sydney Harbour	Animal tracking	Sydney Harbour_Mann Point	doi:10.4225/69/5979810a7dd6f	Australian Ocean Data Network	doi:10.4225/69/5979810a7dd6f	http://dx.doi.org/10.4225/69/5979810a7dd6f	Sydney Harbour	species
Sydney Harbour	Animal tracking	Sydney Harbour_Mann Pt 150m	doi:10.4225/69/5979810a7dd6f	Australian Ocean Data Network	doi:10.4225/69/5979810a7dd6f	http://dx.doi.org/10.4225/69/5979810a7dd6f	Sydney Harbour	species
Sydney Harbour	Animal tracking	Sydney Harbour_Mann Pt 300m	doi:10.4225/69/5979810a7dd6f	Australian Ocean Data Network	doi:10.4225/69/5979810a7dd6f	http://dx.doi.org/10.4225/69/5979810a7dd6f	Sydney Harbour	species
Sydney Harbour	Animal tracking	Sydney Harbour_Mann Pt 500m	doi:10.4225/69/5979810a7dd6f	Australian Ocean Data Network	doi:10.4225/69/5979810a7dd6f	http://dx.doi.org/10.4225/69/5979810a7dd6f	Sydney Harbour	species
Sydney Harbour	Animal tracking	Sydney Harbour_Meadowbank	doi:10.4225/69/5979810a7dd6f	Australian Ocean Data Network	doi:10.4225/69/5979810a7dd6f	http://dx.doi.org/10.4225/69/5979810a7dd6f	Sydney Harbour	species
Sydney Harbour	Animal tracking	Sydney Harbour_Mortlake Point	doi:10.4225/69/5979810a7dd6f	Australian Ocean Data Network	doi:10.4225/69/5979810a7dd6f	http://dx.doi.org/10.4225/69/5979810a7dd6f	Sydney Harbour	species
Sydney Harbour	Animal tracking	Sydney Harbour_Nielson Park 200m	doi:10.4225/69/5979810a7dd6f	Australian Ocean Data Network	doi:10.4225/69/5979810a7dd6f	http://dx.doi.org/10.4225/69/5979810a7dd6f	Sydney Harbour	species
Sydney Harbour	Animal tracking	Sydney Harbour_Nielson Park 400m	doi:10.4225/69/5979810a7dd6f	Australian Ocean Data Network	doi:10.4225/69/5979810a7dd6f	http://dx.doi.org/10.4225/69/5979810a7dd6f	Sydney Harbour	species
Sydney Harbour	Animal tracking	Sydney Harbour_Nielson Park 600m	doi:10.4225/69/5979810a7dd6f	Australian Ocean Data Network	doi:10.4225/69/5979810a7dd6f	http://dx.doi.org/10.4225/69/5979810a7dd6f	Sydney Harbour	species
Sydney Harbour	Animal tracking	Sydney Harbour_Opera House	doi:10.4225/69/5979810a7dd6f	Australian Ocean Data Network	doi:10.4225/69/5979810a7dd6f	http://dx.doi.org/10.4225/69/5979810a7dd6f	Sydney Harbour	species
Sydney Harbour	Animal tracking	Sydney Harbour_Opp. Peacock Point	doi:10.4225/69/5979810a7dd6f	Australian Ocean Data Network	doi:10.4225/69/5979810a7dd6f	http://dx.doi.org/10.4225/69/5979810a7dd6f	Sydney Harbour	species
Sydney Harbour	Animal tracking	Sydney Harbour_Point Piper Naval Mooring	doi:10.4225/69/5979810a7dd6f	Australian Ocean Data Network	doi:10.4225/69/5979810a7dd6f	http://dx.doi.org/10.4225/69/5979810a7dd6f	Sydney Harbour	species
Sydney Harbour	Animal tracking	Sydney Harbour_Quaker's Hat	doi:10.4225/69/5979810a7dd6f	Australian Ocean Data Network	doi:10.4225/69/5979810a7dd6f	http://dx.doi.org/10.4225/69/5979810a7dd6f	Sydney Harbour	species
Sydney Harbour	Animal tracking	Sydney Harbour_Quarantine Station	doi:10.4225/69/5979810a7dd6f	Australian Ocean Data Network	doi:10.4225/69/5979810a7dd6f	http://dx.doi.org/10.4225/69/5979810a7dd6f	Sydney Harbour	species
Sydney Harbour	Animal tracking	Sydney Harbour_Red Channel Buoy - Entrance	doi:10.4225/69/5979810a7dd6f	Australian Ocean Data Network	doi:10.4225/69/5979810a7dd6f	http://dx.doi.org/10.4225/69/5979810a7dd6f	Sydney Harbour	species
Sydney Harbour	Animal tracking	Sydney Harbour_Rushcutter's Bay	doi:10.4225/69/5979810a7dd6f	Australian Ocean Data Network	doi:10.4225/69/5979810a7dd6f	http://dx.doi.org/10.4225/69/5979810a7dd6f	Sydney Harbour	species
Sydney Harbour	Animal tracking	Sydney Harbour_Shark Bay	doi:10.4225/69/5979810a7dd6f	Australian Ocean Data Network	doi:10.4225/69/5979810a7dd6f	http://dx.doi.org/10.4225/69/5979810a7dd6f	Sydney Harbour	species
Sydney Harbour	Animal tracking	Sydney Harbour_Shark Island	doi:10.4225/69/5979810a7dd6f	Australian Ocean Data Network	doi:10.4225/69/5979810a7dd6f	http://dx.doi.org/10.4225/69/5979810a7dd6f	Sydney Harbour	species
Sydney Harbour	Animal tracking	Sydney Harbour_Sow & Pigs	doi:10.4225/69/5979810a7dd6f	Australian Ocean Data Network	doi:10.4225/69/5979810a7dd6f	http://dx.doi.org/10.4225/69/5979810a7dd6f	Sydney Harbour	species
Sydney Harbour	Animal tracking	Sydney Harbour_Spectacle Island - Green	doi:10.4225/69/5979810a7dd6f	Australian Ocean Data Network	doi:10.4225/69/5979810a7dd6f	http://dx.doi.org/10.4225/69/5979810a7dd6f	Sydney Harbour	species
Sydney Harbour	Animal tracking	Sydney Harbour_Spectacle Island - Red	doi:10.4225/69/5979810a7dd6f	Australian Ocean Data Network	doi:10.4225/69/5979810a7dd6f	http://dx.doi.org/10.4225/69/5979810a7dd6f	Sydney Harbour	species
Sydney Harbour	Animal tracking	Sydney Harbour_Spit Bridge	doi:10.4225/69/5979810a7dd6f	Australian Ocean Data Network	doi:10.4225/69/5979810a7dd6f	http://dx.doi.org/10.4225/69/5979810a7dd6f	Sydney Harbour	species
Sydney Harbour	Animal tracking	Sydney Harbour_Sugarloaf Bay	doi:10.4225/69/5979810a7dd6f	Australian Ocean Data Network	doi:10.4225/69/5979810a7dd6f	http://dx.doi.org/10.4225/69/5979810a7dd6f	Sydney Harbour	species
Sydney Harbour	Animal tracking	Sydney Harbour_Taylor's Bay	doi:10.4225/69/5979810a7dd6f	Australian Ocean Data Network	doi:10.4225/69/5979810a7dd6f	http://dx.doi.org/10.4225/69/5979810a7dd6f	Sydney Harbour	species
Sydney Harbour	Animal tracking	Sydney Harbour_Wentworth Point	doi:10.4225/69/5979810a7dd6f	Australian Ocean Data Network	doi:10.4225/69/5979810a7dd6f	http://dx.doi.org/10.4225/69/5979810a7dd6f	Sydney Harbour	species
Sydney Harbour	Animal tracking	Sydney Harbour_Western Wedding Cake	doi:10.4225/69/5979810a7dd6f	Australian Ocean Data Network	doi:10.4225/69/5979810a7dd6f	http://dx.doi.org/10.4225/69/5979810a7dd6f	Sydney Harbour	species
Sydney Offshore	Animal tracking	Sydney Offshore_Between Bondi And South Head (Nth)	doi:10.4225/69/5979810a7dd6f	Australian Ocean Data Network	doi:10.4225/69/5979810a7dd6f	http://dx.doi.org/10.4225/69/5979810a7dd6f	Sydney Offshore	species
Sydney Offshore	Animal tracking	Sydney Offshore_Between Bondi And South Head (Sth)	doi:10.4225/69/5979810a7dd6f	Australian Ocean Data Network	doi:10.4225/69/5979810a7dd6f	http://dx.doi.org/10.4225/69/5979810a7dd6f	Sydney Offshore	species
Sydney Offshore	Animal tracking	Sydney Offshore_Cape Banks	doi:10.4225/69/5979810a7dd6f	Australian Ocean Data Network	doi:10.4225/69/5979810a7dd6f	http://dx.doi.org/10.4225/69/5979810a7dd6f	Sydney Offshore	species
Sydney Offshore	Animal tracking	Sydney Offshore_Cronulla Beach (Puerulus collector)	doi:10.4225/69/5979810a7dd6f	Australian Ocean Data Network	doi:10.4225/69/5979810a7dd6f	http://dx.doi.org/10.4225/69/5979810a7dd6f	Sydney Offshore	species
Sydney Offshore	Animal tracking	Sydney Offshore_Cronulla East (Sth of Shelly/Oak)	doi:10.4225/69/5979810a7dd6f	Australian Ocean Data Network	doi:10.4225/69/5979810a7dd6f	http://dx.doi.org/10.4225/69/5979810a7dd6f	Sydney Offshore	species
Sydney Offshore	Animal tracking	Sydney Offshore_Marly	doi:10.4225/69/5979810a7dd6f	Australian Ocean Data Network	doi:10.4225/69/5979810a7dd6f	http://dx.doi.org/10.4225/69/5979810a7dd6f	Sydney Offshore	species
Sydney Offshore	Animal tracking	Sydney Offshore_Merries Reef	doi:10.4225/69/5979810a7dd6f	Australian Ocean Data Network	doi:10.4225/69/5979810a7dd6f	http://dx.doi.org/10.4225/69/5979810a7dd6f	Sydney Offshore	species
Sydney Offshore	Animal tracking	Sydney Offshore_Nth Head - Bluefish Pt	doi:10.4225/69/5979810a7dd6f	Australian Ocean Data Network	doi:10.4225/69/5979810a7dd6f	http://dx.doi.org/10.4225/69/5979810a7dd6f	Sydney Offshore	species
Sydney Offshore	Animal tracking	Sydney Offshore_South Long Bay	doi:10.4225/69/5979810a7dd6f	Australian Ocean Data Network	doi:10.4225/69/5979810a7dd6f	http://dx.doi.org/10.4225/69/5979810a7dd6f	Sydney Offshore	species
Sydney Offshore	Animal tracking	Sydney Offshore_Wotomalla	doi:10.4225/69/5979810a7dd6f	Australian Ocean Data Network	doi:10.4225/69/5979810a7dd6f	http://dx.doi.org/10.4225/69/5979810a7dd6f	Sydney Offshore	species
Torrens River Mouth	Animal tracking	Torrens River Mouth_Torrens River Mouth 1	doi:10.4225/69/5979810a7dd6f	Australian Ocean Data Network	doi:10.4225/69/5979810a7dd6f	http://dx.doi.org/10.4225/69/5979810a7dd6f	Torrens River Mouth	species
Torrens River Mouth	Animal tracking	Torrens River Mouth_Torrens River Mouth 2	doi:10.4225/69/5979810a7dd6f	Australian Ocean Data Network	doi:10.4225/69/5979810a7dd6f	http://dx.doi.org/10.4225/69/5979810a7dd6f	Torrens River Mouth	species
Torrens River Mouth	Animal tracking	Torrens River Mouth_Torrens River Mouth 3	doi:10.4225/69/5979810a7dd6f	Australian Ocean Data Network	doi:10.4225/69/5979810a7dd6f	http://dx.doi.org/10.4225/69/5979810a7dd6f	Torrens River Mouth	species
Torrens River Mouth	Animal tracking	Torrens River Mouth_Torrens River Mouth 4	doi:10.4225/69/5979810a7dd6f	Australian Ocean Data Network	doi:10.4225/69/5979810a7dd6f	http://dx.doi.org/10.4225/69/5979810a7dd6f	Torrens River Mouth	species
Upper Logan River	Animal tracking	Upper Logan River_CCULJ	doi:10.4225/69/5979810a7dd6f	Australian Ocean Data Network	doi:10.4225/69/5979810a7dd6f	http://dx.doi.org/10.4225/69/5979810a7dd6f	Upper Logan River	species
Upper Logan River	Animal tracking	Upper Logan River_DBWDI	doi:10.4225/69/5979810a7dd6f	Australian Ocean Data Network	doi:10.4225/69/5979810a7dd6f	http://dx.doi.org/10.4225/69/5979810a7dd6f	Upper Logan River	species
Upper Logan River	Animal tracking	Upper Logan River_DSBGPA	doi:10.4225/69/5979810a7dd6f	Australian Ocean Data Network	doi:10.4225/69/5979810a7dd6f	http://dx.doi.org/10.4225/69/5979810a7dd6f	Upper Logan River	species
Upper Logan River	Animal tracking	Upper Logan River_DSBGPB	doi:10.4225/69/5979810a7dd6f	Australian Ocean Data Network	doi:10.4225/69/5979810a7dd6f	http://dx.doi.org/10.4225/69/5979810a7dd6f	Upper Logan River	species
Upper Logan River	Animal tracking	Upper Logan River_DSBW	doi:10.4225/69/5979810a7dd6f	Australian Ocean Data Network	doi:10.4225/69/5979810a7dd6f	http://dx.doi.org/10.4225/69/5979810a7dd6f	Upper Logan River	species
Upper Logan River	Animal tracking	Upper Logan River_DSBWD	doi:10.4225/69/5979810a7dd6f	Australian Ocean Data Network	doi:10.4225/69/5979810a7dd6f	http://dx.doi.org/10.4225/69/5979810a7dd6f	Upper Logan River	species
Upper Logan River	Animal tracking	Upper Logan River_DSCGB	doi:10.4225/69/5979810a7dd6f	Australian Ocean Data Network	doi:10.4225/69/5979810a7dd6f	http://dx.doi.org/10.4225/69/5979810a7dd6f	Upper Logan River	species
Upper Logan River	Animal tracking	Upper Logan River_DSCGWCG	doi:10.4225/69/5979810a7dd6f	Australian Ocean Data Network	doi:10.4225/69/5979810a7dd6f	http://dx.doi.org/10.4225/69/5979810a7dd6f	Upper Logan River	species
Upper Logan River	Animal tracking	Upper Logan River_DSSMA	doi:10.4225/69/5979810a7dd6f	Australian Ocean Data Network	doi:10.4225/69/5979810a7dd6f	http://dx.doi.org/10.4225/69/5979810a7dd6f	Upper Logan River	species
Upper Logan River	Animal tracking	Upper Logan River_DSSMB	doi:10.4225/69/5979810a7dd6f	Australian Ocean Data Network	doi:10.4225/69/5979810a7dd6f	http://dx.doi.org/10.4225/69/5979810a7dd6f	Upper Logan River	species
Upper Logan River	Animal tracking	Upper Logan River_DSSMC	doi:10.4225/69/5979810a7dd6f	Australian Ocean Data Network	doi:10.4225/69/5979810a7dd6f	http://dx.doi.org/10.4225/69/5979810a7dd6f	Upper Logan River	species
Upper Logan River	Animal tracking	Upper Logan River_DSSMD	doi:10.4225/69/5979810a7dd6f	Australian Ocean Data Network	doi:10.4225/69/5979810a7dd6f	http://dx.doi.org/10.4225/69/5979810a7dd6f	Upper Logan River	species
Upper Logan River	Animal tracking	Upper Logan River_DSWDA	doi:10.4225/69/5979810a7dd6f	Australian Ocean Data Network	doi:10.4225/69/5979810a7dd6f	http://dx.doi.org/10.4225/69/5979810a7dd6f	Upper Logan River	species
Upper Logan River	Animal tracking	Upper Logan River_LREB	doi:10.4225/69/5979810a7dd6f	Australian Ocean Data Network	doi:10.4225/69/5979810a7dd6f	http://dx.doi.org/10.4225/69/5979810a7dd6f	Upper Logan River	species
Upper Logan River	Animal tracking	Upper Logan River_LREC	doi:10.4225/69/5979810a7dd6f	Australian Ocean Data Network	doi:10.4225/69/5979810a7dd6f	http://dx.doi.org/10.4225/69/5979810a7dd6f	Upper Logan River	species
Upper Logan River	Animal tracking	Upper Logan River_RCRCR	doi:10.4225/69/5979810a7dd6f	Australian Ocean Data Network	doi:10.4225/69/5979810a7dd6f	http://dx.doi.org/10.4225/69/5979810a7dd6f	Upper Logan River	species
Upper Logan River	Animal tracking	Upper Logan River_TBLJA	doi:10.4225/69/5979810a7dd6f	Australian Ocean Data Network	doi:10.4225/69/5979810a7dd6f	http://dx.doi.org/10.4225/69/5979810a7dd6f	Upper Logan River	species
Upper Logan River	Animal tracking	Upper Logan River_TBWHW	doi:10.4225/69/5979810a7dd6f	Australian Ocean Data Network	doi:10.4225/69/5979810a7dd6f	http://dx.doi.org/10.4225/69/5979810a7dd6f	Upper Logan River	species
Upper Logan River	Animal tracking	Upper Logan River_TBWI	doi:10.4225/69/5979810a7dd6f	Australian Ocean Data Network	doi:10.4225/69/5979810a7dd6f	http://dx.doi.org/10.4225/69/5979810a7dd6f	Upper Logan River	species
Upper Logan River	Animal tracking	Upper Logan River_UBRM	doi:10.4225/69/5979810a7dd6f	Australian Ocean Data Network	doi:10.4225/69/5979810a7dd6f	http://dx.doi.org/10.4225/69/5979810a7dd6f	Upper Logan River	species
Upper Logan River	Animal tracking	Upper Logan River_UBRMA	doi:10.4225/69/5979810a7dd6f	Australian Ocean Data Network	doi:10.4225/69/5979810a7dd6f	http://dx.doi.org/10.4225/69/5979810a7dd6f	Upper Logan River	species
Upper Logan River	Animal tracking	Upper Logan River_USBWA	doi:10.4225/69/5979810a7dd6f	Australian Ocean Data Network	doi:10.4225/69/5979810a7dd6f	http://dx.doi.org/10.4225/69/5979810a7dd6f	Upper Logan River	species
Upper Logan River	Animal tracking	Upper Logan River_USBWB	doi:10.4225/69/5979810a7dd6f	Australian Ocean Data Network	doi:10.4225/69/5979810a7dd6f	http://dx.doi.org/10.4225/69/5979810a7dd6f	Upper Logan River	species
Upper Logan River	Animal tracking	Upper Logan River_USCGA	doi:10.4225/69/5979810a7dd6f	Australian Ocean Data Network	doi:10.4225/69/5979810a7dd6f	http://dx.doi.org/10.4225/69/5979810a7dd6f	Upper Logan River	species
Upper Logan River	Animal tracking	Upper Logan River_USCGB	doi:10.4225/69/5979810a7dd6f	Australian Ocean Data Network	doi:10.4225/69/5979810a7dd6f	http://dx.doi.org/10.4225/69/5979810a7dd6f	Upper Logan River	species
Upper Logan River	Animal tracking	Upper Logan River_USCGC	doi:10.4225/69/5979810a7dd6f	Australian Ocean Data Network	doi:10.4225/69/5979810a7dd6f	http://dx.doi.org/10.4225/69/5979810a7dd6f	Upper Logan River	species
Upper Logan River	Animal tracking	Upper Logan River_USSMA	doi:10.4225/69/5979810a7dd6f	Australian Ocean Data Network	doi:10.4225/69/5979810a7dd6f	http://dx.doi.org/10.4225/69/5979810a7dd6f	Upper Logan River	species
Upper Logan River	Animal tracking	Upper Logan River_USSMB	doi:10.4225/69/5979810a7dd6f	Australian Ocean Data Network	doi:10.4225/69/5979810a7dd6f	http://dx.doi.org/10.4225/69/5979810a7dd6f	Upper Logan River	species
VIC DPI Port Phillip Bay	Animal tracking	VIC DPI Port Phillip Bay_9ft bank (Pt Lillias Channel)	doi:10.4225/69/5979810a7dd6f	Australian Ocean Data Network	doi:10.4225/69/5979810a7dd6f	http://dx.doi.org/10.4225/69/5979810a7dd6f	VIC DPI Port Phillip Bay	species
VIC DPI Port Phillip Bay	Animal tracking	VIC DPI Port Phillip Bay_Aircraft/Aeroplane	doi:10.4225/69/5979810a7dd6f	Australian Ocean Data Network	doi:10.4225/69/5979810a7dd6f	http://dx.doi.org/10.4225/69/5979810a7dd6f	VIC DPI Port Phillip Bay	species
VIC DPI Port Phillip Bay	Animal tracking	VIC DPI Port Phillip Bay_Anonyma shoal(Sandringham)	doi:10.4225/69/5979810a7dd6f	Australian Ocean Data Network	doi:10.4225/69/5979810a7dd6f	http://dx.doi.org/10.4225/69/5979810a7dd6f	VIC DPI Port Phillip Bay	species
VIC DPI Port Phillip Bay	Animal tracking	VIC DPI Port Phillip Bay_Ansetts	doi:10.4225/69/5979810a7dd6f	Australian Ocean Data Network	doi:10.4225/69/5979810a7dd6f	http://dx.doi.org/10.4225/69/5979810a7dd6f	VIC DPI Port Phillip Bay	species
VIC DPI Port Phillip Bay	Animal tracking	VIC DPI Port Phillip Bay_Barge Carrum	doi:10.4225/69/5979810a7dd6f	Australian Ocean Data Network	doi:10.4225/69/5979810a7dd6f	http://dx.doi.org/10.4225/69/5979810a7dd6f	VIC DPI Port Phillip Bay	species
VIC DPI Port Phillip Bay	Animal tracking	VIC DPI Port Phillip Bay_Carrum Wide	doi:10.4225/69/5979810a7dd6f	Australian Ocean Data Network	doi:10.4225/69/5979810a7dd6f	http://dx.doi.org/10.4225/69/5979810a7dd6f	VIC DPI Port Phillip Bay	species
VIC DPI Port Phillip Bay	Animal tracking	VIC DPI Port Phillip Bay_Channel Portarlington	doi:10.4225/69/5979810a7dd6f	Australian Ocean Data Network	doi:10.4225/69/5979810a7dd6f	http://dx.doi.org/10.4225/69/5979810a7dd6f	VIC DPI Port Phillip Bay	species
VIC DPI Port Phillip Bay	Animal tracking	VIC DPI Port Phillip Bay_Dumb Joe	doi:10.4225/69/5979810a7dd6f	Australian Ocean Data Network	doi:10.4225/69/5979810a7dd6f	http://dx.doi.org/10.4225/69/5979810a7dd6f	VIC DPI Port Phillip Bay	species
VIC DPI Port Phillip Bay	Animal tracking	VIC DPI Port Phillip Bay_Faulkner Beacon	doi:10.4225/69/5979810a7dd6f	Australian Ocean Data Network	doi:10.4225/69/5979810a7dd6f	http://dx.doi.org/10.4225/69/5979810a7dd6f	VIC DPI Port Phillip Bay	species
VIC DPI Port Phillip Bay	Animal tracking	VIC DPI Port Phillip Bay_Finger	doi:10.4225/69/5979810a7dd6f	Australian Ocean Data Network	doi:10.4225/69/5979810a7dd6f	http://dx.doi.org/10.4225/69/5979810a7dd6f	VIC DPI Port Phillip Bay	species
VIC DPI Port Phillip Bay	Animal tracking	VIC DPI Port Phillip Bay_Frankston Inner reef (knob)	doi:10.4225/69/5979810a7dd6f	Australian Ocean Data Network	doi:10.4225/69/5979810a7dd6f	http://dx.doi.org/10.4225/69/5979810a7dd6f	VIC DPI Port Phillip Bay	species
VIC DPI Port Phillip Bay	Animal tracking	VIC DPI Port Phillip Bay_Gaso 4 shallow	doi:10.4225/69/5979810a7dd6f	Australian Ocean Data Network	doi:10.4225/69/5979810a7dd6f	http://dx.doi.org/10.4225/69/5979810a7dd6f	VIC DPI Port Phillip Bay	species
VIC DPI Port Phillip Bay	Animal tracking	VIC DPI Port Phillip Bay_Gaso Deep	doi:10.4225/69/5979810a7dd6f	Australian Ocean Data Network	doi:10.4225/69/5979810a7dd6f	http://dx.doi.org/10.4225/69/5979810a7dd6f	VIC DPI Port Phillip Bay	species
VIC DPI Port Phillip Bay	Animal tracking	VIC DPI Port Phillip Bay_Gellibrand	doi:10.4225/69/5979810a7dd6f	Australian Ocean Data Network	doi:10.4225/69/5979810a7dd6f	http://dx.doi.org/10.4225/69/5979810a7dd6f	VIC DPI Port Phillip Bay	species
VIC DPI Port Phillip Bay	Animal tracking	VIC DPI Port Phillip Bay_Mordialloc natural reef	doi:10.4225/69/5979810a7dd6f	Australian Ocean Data Network	doi:10.4225/69/5979810a7dd6f	http://dx.doi.org/10.4225/69/5979810a7dd6f	VIC DPI Port Phillip Bay	species
VIC DPI Port Phillip Bay	Animal tracking	VIC DPI Port Phillip Bay_Mornington Hospital	doi:10.4225/69/5979810a7dd6f	Australian Ocean Data Network	doi:10.4225/69/5979810a7dd6f	http://dx.doi.org/10.4225/69/5979810a7dd6f	VIC DPI Port Phillip Bay	species
VIC DPI Port Phillip Bay	Animal tracking	VIC DPI Port Phillip Bay_Mornington paddock	doi:10.4225/69/5979810a7dd6f	Australian Ocean Data Network	doi:10.4225/69/5979810a7dd6f	http://dx.doi.org/10.4225/69/5979810a7dd6f	VIC DPI Port Phillip Bay	species
VIC DPI Port Phillip Bay	Animal tracking	VIC DPI Port Phillip Bay_Mornington Wide	doi:10.4225/69/5979810a7dd6f	Australian Ocean Data Network	doi:10.4225/69/5979810a7dd6f	http://dx.doi.org/10.4225/69/5979810a7dd6f	VIC DPI Port Phillip Bay	species
VIC DPI Port Phillip Bay	Animal tracking	VIC DPI Port Phillip Bay_P2	doi:10.4225/69/5979810a7dd6f	Australian Ocean Data Network	doi:10.4225/69/5979810a7dd6f	http://dx.doi.org/10.4225/69/5979810a7dd6f	VIC DPI Port Phillip Bay	species
VIC DPI Port Phillip Bay	Animal tracking	VIC DPI Port Phillip Bay_Point Henry	doi:10.4225/69/5979810a7dd6f	Australian Ocean Data Network	doi:10.4225/69/5979810a7dd6f	http://dx.doi.org/10.4225/69/5979810a7dd6f	VIC DPI Port Phillip Bay	species
VIC DPI Port Phillip Bay	Animal tracking	VIC DPI Port Phillip Bay_Point Ormond	doi:10.4225/69/5979810a7dd6f	Australian Ocean Data Network	doi:10.4225/69/5979810a7dd6f	http://dx.doi.org/10.4225/69/5979810a7dd6f	VIC DPI Port Phillip Bay	species
VIC DPI Port Phillip Bay	Animal tracking	VIC DPI Port Phillip Bay_Rec reef	doi:10.4225/69/5979810a7dd6f	Australian Ocean Data Network	doi:10.4225/69/5979810a7dd6f	http://dx.doi.org/10.4225/69/5979810a7dd6f	VIC DPI Port Phillip Bay	species
VIC DPI Port Phillip Bay	Animal tracking	VIC DPI Port Phillip Bay_Ricketts natural reef	doi:10.4225/69/5979810a7dd6f	Australian Ocean Data Network	doi:10.4225/69/5979810a7dd6f	http://dx.doi.org/10.4225/69/5979810a7dd6f	VIC DPI Port Phillip Bay	species
VIC DPI Port Phillip Bay	Animal tracking	VIC DPI Port Phillip Bay_Seaford 16m	doi:10.4225/69/5979810a7dd6f	Australian Ocean Data Network	doi:10.4225/69/5979810a7dd6f	http://dx.doi.org/10.4225/69/5979810a7dd6f	VIC DPI Port Phillip Bay	species
VIC DPI Port Phillip Bay	Animal tracking	VIC DPI Port Phillip Bay_South Channel # 1	doi:10.4225/69/5979810a7dd6f	Australian Ocean Data Network	doi:10.4225/69/5979810a7dd6f	http://dx.doi.org/10.4225/69/5979810a7dd6f	VIC DPI Port Phillip Bay	species
VIC DPI Port Phillip Bay	Animal tracking	VIC DPI Port Phillip Bay_South Channel # 2 - Wst of # 1	doi:10.4225/69/5979810a7dd6f	Australian Ocean Data Network	doi:10.4225/69/5979810a7dd6f	http://dx.doi.org/10.4225/69/5979810a7dd6f	VIC DPI Port Phillip Bay	species
VIC DPI Port Phillip Bay	Animal tracking	VIC DPI Port Phillip Bay_Spoilground	doi:10.4225/69/5979810a7dd6f	Australian Ocean Data Network	doi:10.4225/69/5979810a7dd6f	http://dx.doi.org/10.4225/69/5979810a7dd6f	VIC DPI Port Phillip Bay	species
VIC DPI Port Phillip Bay	Animal tracking	VIC DPI Port Phillip Bay_St Kilda Magpie R3	doi:10.4225/69/5979810a7dd6f	Australian Ocean Data Network	doi:10.4225/69/5979810a7dd6f	http://dx.doi.org/10.4225/69/5979810a7dd6f	VIC DPI Port Phillip Bay	species
VIC DPI Port Phillip Bay	Animal tracking	VIC DPI Port Phillip Bay_St Leonards Pier	doi:10.4225/69/5979810a7dd6f	Australian Ocean Data Network	doi:10.4225/69/5979810a7dd6f	http://dx.doi.org/10.4225/69/5979810a7dd6f	VIC DPI Port Phillip Bay	species
VIC DPI Port Phillip Bay	Animal tracking	VIC DPI Port Phillip Bay_Symmonds Channel # 1	doi:10.4225/69/5979810a7dd6f	Australian Ocean Data Network	doi:10.4225/69/5979810a7dd6f	http://dx.doi.org/10.4225/69/5979810a7dd6f	VIC DPI Port Phillip Bay	species
VIC DPI Port Phillip Bay	Animal tracking	VIC DPI Port Phillip Bay_Symmonds Channel # 2 - Wst of # 1	doi:10.4225/69/5979810a7dd6f	Australian Ocean Data Network	doi:10.4225/69/5979810a7dd6f	http://dx.doi.org/10.4225/69/5979810a7dd6f	VIC DPI Port Phillip Bay	species
VIC DPI Port Phillip Bay	Animal tracking	VIC DPI Port Phillip Bay_Tedesco reef	doi:10.4225/69/5979810a7dd6f	Australian Ocean Data Network	doi:10.4225/69/5979810a7dd6f	http://dx.doi.org/10.4225/69/5979810a7dd6f	VIC DPI Port Phillip Bay	species
VIC DPI Port Phillip Bay	Animal tracking	VIC DPI Port Phillip Bay_The heads 0	doi:10.4225/69/5979810a7dd6f	Australian Ocean Data Network	doi:10.4225/69/5979810a7dd6f	http://dx.doi.org/10.4225/69/5979810a7dd6f	VIC DPI Port Phillip Bay	species
VIC DPI Port Phillip Bay	Animal tracking	VIC DPI Port Phillip Bay_The heads 1	doi:10.4225/69/5979810a7dd6f	Australian Ocean Data Network	doi:10.4225/69/5979810a7dd6f	http://dx.doi.org/10.4225/69/5979810a7dd6f	VIC DPI Port Phillip Bay	species
VIC DPI Port Phillip Bay	Animal tracking	VIC DPI Port Phillip Bay_The heads 2	doi:10.4225/69/5979810a7dd6f	Australian Ocean Data Network	doi:10.4225/69/5979810a7dd6f	http://dx.doi.org/10.4225/69/5979810a7dd6f	VIC DPI Port Phillip Bay	species
VIC DPI Port Phillip Bay	Animal tracking	VIC DPI Port Phillip Bay_The heads 3	doi:10.4225/69/5979810a7dd6f	Australian Ocean Data Network	doi:10.4225/69/5979810a7dd6f	http://dx.doi.org/10.4225/69/5979810a7dd6f	VIC DPI Port Phillip Bay	species
VIC DPI Port Phillip Bay	Animal tracking	VIC DPI Port Phillip Bay_The heads 4	doi:10.4225/69/5979810a7dd6f	Australian Ocean Data Network	doi:10.4225/69/5979810a7dd6f	http://dx.doi.org/10.4225/69/5979810a7dd6f	VIC DPI Port Phillip Bay	species
VIC DPI Port Phillip Bay	Animal tracking	VIC DPI Port Phillip Bay_The heads 5	doi:10.4225/69/5979810a7dd6f	Australian Ocean Data Network	doi:10.4225/69/5979810a7dd6f	http://dx.doi.org/10.4225/69/5979810a7dd6f	VIC DPI Port Phillip Bay	species
VIC DPI Port Phillip Bay	Animal tracking	VIC DPI Port Phillip Bay_The heads 6	doi:10.4225/69/5979810a7dd6f	Australian Ocean Data Network	doi:10.4225/69/5979810a7dd6f	http://dx.doi.org/10.4225/69/5979810a7dd6f	VIC DPI Port Phillip Bay	species
VIC DPI Port Phillip Bay	Animal tracking	VIC DPI Port Phillip Bay_The heads 7	doi:10.4225/69/5979810a7dd6f	Australian Ocean Data Network	doi:10.4225/69/5979810a7dd6f	http://dx.doi.org/10.4225/69/5979810a7dd6f	VIC DPI Port Phillip Bay	species
VIC DPI Port Phillip Bay	Animal tracking	VIC DPI Port Phillip Bay_The Heads 8	doi:10.4225/69/5979810a7dd6f	Australian Ocean Data Network	doi:10.4225/69/5979810a7dd6f	http://dx.doi.org/10.4225/69/5979810a7dd6f	VIC DPI Port Phillip Bay	species
VIC DPI Port Phillip Bay	Animal tracking	VIC DPI Port Phillip Bay_Turning bouy (Clifton Springs)	doi:10.4225/69/5979810a7dd6f	Australian Ocean Data Network	doi:10.4225/69/5979810a7dd6f	http://dx.doi.org/10.4225/69/5979810a7dd6f	VIC DPI Port Phillip Bay	species
VIC DPI Port Phillip Bay	Animal tracking	VIC DPI Port Phillip Bay_Tyre reef	doi:10.4225/69/5979810a7dd6f	Australian Ocean Data Network	doi:10.4225/69/5979810a7dd6f	http://dx.doi.org/10.4225/69/5979810a7dd6f	VIC DPI Port Phillip Bay	species
VIC DPI Port Phillip Bay	Animal tracking	VIC DPI Port Phillip Bay_West Channel # 1	doi:10.4225/69/5979810a7dd6f	Australian Ocean Data Network	doi:10.4225/69/5979810a7dd6f	http://dx.doi.org/10.4225/69/5979810a7dd6f	VIC DPI Port Phillip Bay	species
[truncated: 144 more rows]
